# Supplementary material for: MicroRNAs in the oriental fruit fly, Bactrocera dorsalis: extending Drosophilid miRNA conservation to the Tephritidae
Source: BMC Genomics. 2015 Oct 5;16:740. doi: 10.1186/s12864-015-1835-3 (PMC4593211; doi:10.1186/s12864-015-1835-3)
Supplement: Additional file 1: Table S1. — Full Rfam classification of sequenced small RNAs. All sequenced small RNAs were classified into RNA types according to the Rfam database. Diversity refers to the number of unique reads that fell into one of the RNA types. Frequency refers to number of different families found within each type. Abundance refers to the total number of reads found within each RNA type (XLSX 35 kb) [file 12864_2015_1835_MOESM1_ESM.xlsx]

## Sheet: diversity
Supplementary table 1. All sequenced small RNAs were classified into RNA types according to the Rfam database. Diversity refers to the number of unique reads that fell into one of the RNA types.
type	E01	E02	E03	L01	L02	L03	BP1	BP2	BP3	WP1	WP3	OV1	OV2	OV3
CD-Box	136	219	189	173	170	133	107	88	84	79	89	16	220	234	1937
misc. cis-reg	101	127	121	101	104	94	87	80	80	81	82	14	127	143	1342
miRNA	79	109	101	91	104	85	82	59	66	72	70	40	122	141	1221
sRNA	76	110	118	101	100	77	73	51	50	43	48	14	129	147	1137
CRISPR	49	58	59	52	56	56	53	37	45	38	39	15	60	61	678
HACA-box	46	74	70	48	44	44	31	23	24	21	25	5	77	98	630
frameshift_element	19	20	24	19	20	21	11	12	12	10	10	5	24	27	234
splicing	10	10	11	11	12	10	9	6	9	11	11	2	12	12	136
IRES	8	9	9	7	8	7	6	4	5	5	3	1	11	13	96
ribozyme	7	11	11	6	9	7	4	5	3	4	8	0	7	10	92
lncRNA	7	19	21	13	16	7	11	7	7	8	7	1	20	27	171
scaRNA	6	5	7	3	6	3	4	3	3	2	2	0	9	7	60
leader	5	10	9	7	6	5	7	3	2	5	4	0	7	9	79
rRNA	3	4	4	5	5	7	8	6	6	5	4	3	5	5	70
riboswitch	3	6	12	6	7	8	5	3	3	3	4	1	9	9	79
tRNA	2	2	2	2	2	2	2	2	2	2	2	2	2	2	28
thermoregulator	2	4	4	3	4	4	4	2	4	2	1	0	4	5	43
antitoxin	2	5	3	4	4	2	2	2	3	2	1	1	4	6	41
Arthropod_7SK	1	1	1	1	1	1	1	1	1	1	1	0	1	1	13
tmRNA	1	1	1	1	1	1	1	1	1	1	1	1	1	1	14
beta_tmRNA	1	1	1	1	1	1	1	1	1	1	1	1	1	1	14
Telomerase_Asco	1	1	1	1	1	1	0	0	0	0	0	0	1	1	8
XIST_A_REPEAT	1	1	1	1	1	1	1	1	1	1	1	1	1	1	14
DicF	1	1	1	1	1	1	1	1	1	1	1	0	1	1	13
Metazoa_SRP	1	1	0	1	1	1	1	1	1	1	1	1	1	1	13
snRNA	1	1	2	1	2	1	2	1	1	1	1	0	2	1	17
P26	1	1	1	1	1	0	0	0	1	0	0	0	1	0	7
sar	1	1	1	1	1	0	1	1	1	0	1	0	1	1	11
enod40	1	1	1	1	1	0	1	0	0	1	0	0	1	1	9
IsrR	1	1	1	1	1	1	0	1	0	0	0	0	1	1	9
class_I_RNA	1	1	1	1	1	1	1	1	1	1	0	1	1	1	13
P9	1	1	1	1	1	1	1	1	1	1	1	1	1	1	14
P16	1	1	1	1	1	0	0	1	1	1	1	0	0	1	10
Intron	1	0	2	1	3	2	1	0	2	1	1	0	4	3	21
alpha_tmRNA	1	1	1	1	1	1	1	1	1	1	1	0	1	1	13
ctRNA_p42d	1	1	1	1	1	1	1	1	1	1	1	0	1	1	13
rpsL_psuedo	1	0	0	1	1	0	0	0	1	0	0	0	1	0	5
P1	1	1	0	1	0	1	0	0	0	0	1	0	0	0	5
IMES-1	1	1	0	0	0	0	1	1	0	1	1	0	0	1	7
AniS	1	0	0	0	0	0	0	0	0	0	0	0	0	0	1
IMES-2	0	1	1	1	1	1	1	0	0	0	0	0	1	1	8
GcvB	0	1	1	1	1	0	1	0	0	1	1	0	1	1	9
RUF20	0	1	0	0	1	0	0	1	0	0	0	0	0	1	4
rnk_pseudo	0	1	0	1	0	1	1	0	0	0	0	0	1	0	5
CopA	0	1	0	0	0	0	1	0	1	0	0	0	0	1	4
HgcG	0	1	0	0	0	0	0	0	0	0	0	0	0	0	1
Vault	0	1	1	0	0	1	0	1	1	0	1	0	1	1	8
StyR-44	0	1	1	0	1	1	1	1	1	1	1	1	1	1	12
HgcE	0	1	0	1	1	0	0	0	0	0	0	0	0	1	4
P15	0	1	0	0	0	0	1	0	1	0	1	0	0	0	4
cyano_tmRNA	0	1	0	1	1	1	1	0	1	0	0	0	1	1	8
greA	0	1	0	0	0	0	0	1	0	0	0	0	1	1	4
ctRNA_pGA1	0	1	0	0	0	0	0	0	0	0	0	0	0	0	1
XIST_intron	0	1	0	0	0	1	0	0	0	0	0	0	1	0	3
RNAI	0	1	0	0	0	0	0	0	0	0	0	0	0	1	2
RNA-OUT	0	1	0	0	1	0	0	1	0	0	0	0	0	0	3
Anti-Q_RNA	0	1	0	1	0	0	0	0	0	0	0	0	0	0	2
nse_sRNA	0	1	1	0	1	0	0	0	0	0	0	0	1	0	4
NRON	0	0	1	1	1	0	1	0	0	0	0	0	1	0	5
RUF21	0	0	1	0	1	0	0	0	1	0	0	0	0	1	4
7SK	0	0	1	0	0	0	0	0	0	0	0	0	1	1	3
GOLLD	0	0	1	1	0	0	0	0	0	0	0	0	0	0	2
tracrRNA	0	0	1	0	1	1	0	0	0	1	0	0	1	1	6
Fungi_SRP	0	0	1	0	0	0	0	0	0	0	0	0	0	1	2
Sacc_telomerase	0	0	1	0	0	0	1	0	0	0	0	0	0	1	3
Telomerase-vert	0	0	1	0	0	0	0	0	0	0	0	0	0	1	2
SL1	0	0	1	0	0	0	1	0	0	0	0	0	0	0	2
MicF	0	0	1	0	1	1	0	0	0	0	0	0	1	1	5
rli45	0	0	1	0	0	0	0	0	0	0	0	0	0	1	2
SgrS	0	0	0	1	0	0	0	1	0	0	0	0	0	0	2
ASpks	0	0	0	1	0	0	0	0	0	0	0	0	1	1	3
rimP	0	0	0	1	0	0	0	1	1	0	1	0	1	1	6
FsrA	0	0	0	1	0	0	0	0	0	0	0	0	1	0	2
IMES-4	0	0	0	1	0	0	0	0	0	0	0	0	1	1	3
IS009	0	0	0	0	1	0	0	1	0	0	0	0	0	1	3
Phage_pRNA	0	0	0	0	1	0	0	0	0	0	0	0	0	0	1
P24	0	0	0	0	0	1	0	0	0	0	0	0	0	0	1
GRIK4_3p_UTR	0	0	0	0	0	1	0	0	0	0	0	0	1	0	2
HPnc0260	0	0	0	0	0	0	1	0	0	0	0	0	0	0	1
rnk_leader	0	0	0	0	0	0	1	1	0	0	0	0	0	0	2
HgcF	0	0	0	0	0	0	0	1	0	0	0	0	1	1	3
IMES-3	0	0	0	0	0	0	0	0	0	0	1	0	0	0	1
P11	0	0	0	0	0	0	0	0	0	0	0	0	1	1	2
InvR	0	0	0	0	0	0	0	0	0	0	0	0	1	1	2
ctRNA_pND324	0	0	0	0	0	0	0	0	0	0	0	0	1	1	2
ATPC	0	0	0	0	0	0	0	0	0	0	0	0	0	1	1
Plasmid_R1162	0	0	0	0	0	0	0	0	0	0	0	0	0	1	1
mt-tmRNA	0	0	0	0	0	0	0	0	0	0	0	0	0	1	1
Y_RNA	0	0	0	0	0	0	0	0	0	0	0	0	0	1	1
msr	0	0	0	0	0	0	0	0	0	0	0	0	0	1	1

## Sheet: frequency
Supplementary table 1. All sequenced small RNAs were classified into RNA types according to the Rfam database. Frequency refers to number of different families found within each type.
type	E01	E02	E03	L01	L02	L03	BP1	BP2	BP3	WP1	WP3	OV1	OV2	OV3	total	%
tRNA	788	927	317	1071	504	614	998	730	928	659	867	143	592	839	9977	16.6842
misc. cis-reg	507	1212	1157	581	756	424	403	250	276	198	264	18	1250	1619	8915	14.9083
miRNA	433	901	515	653	782	542	912	551	599	588	660	280	604	748	8768	14.6625
CD-Box	395	1018	918	535	577	355	291	186	176	157	189	23	928	1165	6913	11.5604
tmRNA	322	275	146	649	239	359	529	503	634	256	498	39	205	338	4992	8.34797
sRNA	248	593	496	321	383	221	238	137	163	108	146	17	606	778	4455	7.44996
CRISPR	209	584	524	272	372	198	224	136	143	115	128	20	652	815	4392	7.3446
frameshift_element	109	271	219	102	157	79	66	41	40	32	43	6	219	351	1735	2.90139
HACA-box	94	201	187	132	126	112	68	47	45	45	50	6	205	270	1588	2.65556
splicing	63	87	80	318	208	157	34	27	31	35	35	2	152	197	1426	2.38466
beta_tmRNA	94	72	53	124	60	79	106	112	125	72	114	12	65	89	1177	1.96826
rRNA	13	12	6	68	91	72	164	133	151	109	119	17	19	30	1004	1.67896
riboswitch	33	124	106	48	74	40	52	27	33	24	19	3	128	146	857	1.43313
XIST_A_REPEAT	19	57	55	17	21	15	26	10	7	6	11	3	56	83	386	0.645496
lncRNA	13	44	54	28	29	13	22	15	13	16	17	1	54	60	379	0.63379
IRES	27	45	42	25	35	20	19	9	14	14	8	1	62	47	368	0.615395
ribozyme	16	41	36	15	23	19	12	7	5	6	12	0	31	52	275	0.459874
leader	12	40	33	11	20	11	17	7	7	8	6	0	40	59	271	0.453185
scaRNA	11	27	40	11	29	7	12	4	7	6	5	0	44	51	254	0.424756
Metazoa_SRP	1	12	0	62	20	30	28	9	20	4	10	2	10	18	226	0.377933
thermoregulator	18	32	15	9	19	18	12	5	7	3	2	0	14	39	193	0.322748
snRNA	7	13	19	6	32	10	5	3	2	8	5	0	31	24	165	0.275924
antitoxin	4	21	19	10	14	3	8	4	6	3	4	1	19	32	148	0.247496
Arthropod_7SK	6	15	4	18	5	12	14	6	12	8	8	0	16	14	138	0.230773
ctRNA_p42d	3	15	8	7	12	7	1	1	1	2	2	0	21	23	103	0.172244
P9	2	13	10	3	6	4	5	3	2	3	2	1	15	9	78	0.130437
Intron	1	0	5	13	10	5	2	0	4	1	1	0	8	15	65	0.108697
alpha_tmRNA	1	10	4	6	2	4	3	4	4	2	2	0	7	12	61	0.102008
DicF	1	7	5	4	2	3	1	2	3	2	1	0	5	7	43	0.0719076
sar	3	6	5	1	2	0	1	3	2	0	1	0	4	8	36	0.0602017
IsrR	3	4	4	6	3	1	0	1	0	0	0	0	4	5	31	0.0518403
enod40	3	2	4	3	3	0	2	0	0	1	0	0	3	8	29	0.0484958
Telomerase_Asco	3	4	4	1	2	5	0	0	0	0	0	0	3	5	27	0.0451513
class_I_RNA	1	4	2	3	1	1	2	1	1	1	0	1	1	7	26	0.043479
StyR-44	0	2	1	0	1	1	4	1	2	4	2	2	2	2	24	0.0401345
GcvB	0	3	2	2	2	0	1	0	0	2	1	0	3	6	22	0.0367899
IMES-2	0	2	2	1	4	1	1	0	0	0	0	0	3	6	20	0.0334454
cyano_tmRNA	0	1	0	1	1	1	4	0	1	0	0	0	4	6	19	0.0317731
P16	1	2	2	1	2	0	0	2	1	1	1	0	0	2	15	0.025084
P26	3	1	1	3	2	0	0	0	1	0	0	0	2	0	13	0.0217395
Vault	0	3	1	0	0	1	0	1	1	0	1	0	2	1	11	0.018395
tracrRNA	0	0	2	0	1	1	0	0	0	1	0	0	1	5	11	0.018395
IMES-1	1	1	0	0	0	0	2	2	0	1	1	0	0	1	9	0.0150504
rnk_pseudo	0	3	0	1	0	2	2	0	0	0	0	0	1	0	9	0.0150504
rpsL_psuedo	1	0	0	1	2	0	0	0	1	0	0	0	2	0	7	0.0117059
P1	1	2	0	2	0	1	0	0	0	0	1	0	0	0	7	0.0117059
NRON	0	0	2	1	1	0	1	0	0	0	0	0	2	0	7	0.0117059
MicF	0	0	1	0	2	1	0	0	0	0	0	0	2	1	7	0.0117059
rimP	0	0	0	1	0	0	0	1	1	0	1	0	1	1	6	0.0100336
RUF20	0	2	0	0	1	0	0	1	0	0	0	0	0	1	5	0.00836134
greA	0	1	0	0	0	0	0	1	0	0	0	0	1	2	5	0.00836134
RUF21	0	0	2	0	1	0	0	0	1	0	0	0	0	1	5	0.00836134
HgcF	0	0	0	0	0	0	0	1	0	0	0	0	1	3	5	0.00836134
CopA	0	1	0	0	0	0	1	0	1	0	0	0	0	1	4	0.00668908
HgcE	0	1	0	1	1	0	0	0	0	0	0	0	0	1	4	0.00668908
P15	0	1	0	0	0	0	1	0	1	0	1	0	0	0	4	0.00668908
XIST_intron	0	1	0	0	0	1	0	0	0	0	0	0	2	0	4	0.00668908
nse_sRNA	0	1	1	0	1	0	0	0	0	0	0	0	1	0	4	0.00668908
7SK	0	0	2	0	0	0	0	0	0	0	0	0	1	1	4	0.00668908
ASpks	0	0	0	2	0	0	0	0	0	0	0	0	1	1	4	0.00668908
IMES-4	0	0	0	2	0	0	0	0	0	0	0	0	1	1	4	0.00668908
IS009	0	0	0	0	1	0	0	1	0	0	0	0	0	2	4	0.00668908
InvR	0	0	0	0	0	0	0	0	0	0	0	0	3	1	4	0.00668908
RNAI	0	1	0	0	0	0	0	0	0	0	0	0	0	2	3	0.00501681
RNA-OUT	0	1	0	0	1	0	0	1	0	0	0	0	0	0	3	0.00501681
Fungi_SRP	0	0	1	0	0	0	0	0	0	0	0	0	0	2	3	0.00501681
Sacc_telomerase	0	0	1	0	0	0	1	0	0	0	0	0	0	1	3	0.00501681
rli45	0	0	1	0	0	0	0	0	0	0	0	0	0	2	3	0.00501681
FsrA	0	0	0	1	0	0	0	0	0	0	0	0	2	0	3	0.00501681
P11	0	0	0	0	0	0	0	0	0	0	0	0	1	2	3	0.00501681
ctRNA_pGA1	0	2	0	0	0	0	0	0	0	0	0	0	0	0	2	0.00334454
Anti-Q_RNA	0	1	0	1	0	0	0	0	0	0	0	0	0	0	2	0.00334454
GOLLD	0	0	1	1	0	0	0	0	0	0	0	0	0	0	2	0.00334454
Telomerase-vert	0	0	1	0	0	0	0	0	0	0	0	0	0	1	2	0.00334454
SL1	0	0	1	0	0	0	1	0	0	0	0	0	0	0	2	0.00334454
SgrS	0	0	0	1	0	0	0	1	0	0	0	0	0	0	2	0.00334454
Phage_pRNA	0	0	0	0	2	0	0	0	0	0	0	0	0	0	2	0.00334454
GRIK4_3p_UTR	0	0	0	0	0	1	0	0	0	0	0	0	1	0	2	0.00334454
rnk_leader	0	0	0	0	0	0	1	1	0	0	0	0	0	0	2	0.00334454
ctRNA_pND324	0	0	0	0	0	0	0	0	0	0	0	0	1	1	2	0.00334454
AniS	1	0	0	0	0	0	0	0	0	0	0	0	0	0	1	0.00167227
HgcG	0	1	0	0	0	0	0	0	0	0	0	0	0	0	1	0.00167227
P24	0	0	0	0	0	1	0	0	0	0	0	0	0	0	1	0.00167227
HPnc0260	0	0	0	0	0	0	1	0	0	0	0	0	0	0	1	0.00167227
IMES-3	0	0	0	0	0	0	0	0	0	0	1	0	0	0	1	0.00167227
ATPC	0	0	0	0	0	0	0	0	0	0	0	0	0	1	1	0.00167227
Plasmid_R1162	0	0	0	0	0	0	0	0	0	0	0	0	0	1	1	0.00167227
mt-tmRNA	0	0	0	0	0	0	0	0	0	0	0	0	0	1	1	0.00167227
Y_RNA	0	0	0	0	0	0	0	0	0	0	0	0	0	1	1	0.00167227
msr	0	0	0	0	0	0	0	0	0	0	0	0	0	1	1	0.00167227
	3471	6723	5117	5156	4645	3452	4298	2988	3472	2501	3239	598	6114	8025	59799
others	163	446	393	282	316	200	213	108	128	103	107	12	489	640	3600

## Sheet: abundance
Supplementary table 1. All sequenced small RNAs were classified into RNA types according to the Rfam database. Abundance refers to the total number of reads found within each RNA type.
type	E01	E02	E03	L01	L02	L03	BP1	BP2	BP3	WP1	WP3	OV1	OV2	OV3	total	%
tRNA	54708	90283	3221	37868	14935	13699	93712	34393	92441	52571	86319	3284	21992	46722	646148	64.2363
miRNA	6253	21413	4762	12999	17896	8407	48066	21434	21637	21242	25493	3248	5427	8715	226992	22.5662
tmRNA	1232	695	403	7481	1094	1940	3809	3731	6071	1033	3128	56	1111	2146	33930	3.37313
sno-RNA	887	2616	6493	787	1371	739	1079	697	538	405	509	39	2903	4266	23329	2.31924
beta_tmRNA	1602	1786	356	1728	261	603	1553	2348	2554	644	1505	21	438	1354	16753	1.66549
misc. cis-reg	0	2711	4145	777	1477	723	0	0	0	307	406	21	2407	3624	16598	1.65008
sRNA	630	2281	1489	708	818	397	695	526	647	273	569	27	1303	1773	12136	1.20649
CRISPR	382	1355	1208	350	637	290	376	174	201	151	201	24	1085	1497	7931	0.788454
HACA-box	366	892	920	608	693	402	212	157	177	99	120	7	571	969	6193	0.615672
rRNA	13	12	6	103	188	110	854	681	721	235	425	21	23	33	3425	0.340494
frameshift_element	142	443	366	142	247	123	134	57	61	53	52	6	314	581	2721	0.270506
splicing	78	137	172	512	583	280	46	36	38	45	38	3	232	351	2551	0.253606
riboswitch	53	211	186	55	104	54	76	33	41	30	21	3	188	274	1329	0.132122
IRES	45	120	140	27	59	33	27	13	16	17	14	1	109	117	738	0.0733677
lncRNA	15	66	118	30	45	18	32	22	19	20	27	1	80	82	575	0.0571632
XIST_A_REPEAT	27	106	68	20	29	19	31	13	7	9	15	4	79	129	556	0.0552743
thermoregulator	44	142	31	16	60	31	23	6	7	3	3	0	30	112	508	0.0505024
Arthropod_7SK	11	34	4	22	8	19	93	29	44	43	39	0	39	44	429	0.0426487
ribozyme	19	57	78	17	35	26	14	7	7	6	15	0	55	89	425	0.0422511
scaRNA	13	40	64	12	32	7	16	8	7	7	8	0	57	74	345	0.0342979
leader	13	47	44	12	20	11	21	9	7	11	6	0	49	71	321	0.031912
Metazoa_SRP	1	44	0	84	22	40	39	12	24	5	14	2	13	20	320	0.0318126
snRNA	10	25	25	6	41	12	6	3	3	10	5	0	37	27	210	0.020877
antitoxin	7	33	32	13	18	5	13	4	6	3	4	1	22	49	210	0.020877
ctRNA_p42d	4	18	17	10	19	10	1	1	1	3	2	0	32	55	173	0.0171987
P9	2	23	19	4	8	4	5	3	2	7	2	1	22	22	124	0.0123274
Telomerase_Asco	5	17	24	1	19	9	0	0	0	0	0	0	15	28	118	0.0117309
Intron	2	0	5	39	14	6	2	0	4	1	1	0	12	17	103	0.0102397
alpha_tmRNA	1	12	7	7	6	4	3	6	4	2	2	0	9	12	75	0.00745607
enod40	3	4	19	4	3	0	3	0	0	1	0	0	9	24	70	0.006959
StyR-44	0	2	1	0	2	1	15	9	3	14	13	4	2	3	69	0.00685958
DicF	1	8	6	7	3	4	1	2	3	2	1	0	5	8	51	0.00507013
IsrR	4	9	7	7	5	1	0	1	0	0	0	0	4	8	46	0.00457306
sar	4	6	6	2	3	0	1	3	2	0	1	0	6	9	43	0.00427481
class_I_RNA	1	4	2	3	1	1	2	1	1	1	0	1	1	9	28	0.0027836
cyano_tmRNA	0	1	0	2	2	2	4	0	1	0	0	0	6	10	28	0.0027836
GcvB	0	4	2	4	2	0	1	0	0	2	1	0	4	6	26	0.00258477
IMES-2	0	2	2	1	4	1	1	0	0	0	0	0	3	9	23	0.00228653
P16	1	2	2	1	2	0	0	2	1	1	1	0	0	2	15	0.00149121
P26	3	1	1	4	2	0	0	0	1	0	0	0	3	0	15	0.00149121
Vault	0	3	1	0	0	1	0	3	1	0	1	0	4	1	15	0.00149121
tracrRNA	0	0	2	0	1	1	0	0	0	1	0	0	1	5	11	0.00109356
IMES-1	1	1	0	0	0	0	3	3	0	1	1	0	0	1	11	0.00109356
rnk_pseudo	0	3	0	1	0	2	2	0	0	0	0	0	1	0	9	0.000894728
NRON	0	0	2	1	1	0	1	0	0	0	0	0	3	0	8	0.000795314
InvR	0	0	0	0	0	0	0	0	0	0	0	0	7	1	8	0.000795314
rpsL_psuedo	1	0	0	1	2	0	0	0	1	0	0	0	2	0	7	0.0006959
P1	1	2	0	2	0	1	0	0	0	0	1	0	0	0	7	0.0006959
MicF	0	0	1	0	2	1	0	0	0	0	0	0	2	1	7	0.0006959
rimP	0	0	0	2	0	0	0	1	1	0	1	0	1	1	7	0.0006959
RUF20	0	2	0	0	1	0	0	1	0	0	0	0	0	3	7	0.0006959
greA	0	1	0	0	0	0	0	1	0	0	0	0	2	2	6	0.000596486
RUF21	0	0	2	0	1	0	0	0	1	0	0	0	0	2	6	0.000596486
HgcF	0	0	0	0	0	0	0	1	0	0	0	0	1	3	5	0.000497071
CopA	0	1	0	0	0	0	1	0	1	0	0	0	0	2	5	0.000497071
HgcE	0	1	0	2	1	0	0	0	0	0	0	0	0	1	5	0.000497071
IMES-4	0	0	0	3	0	0	0	0	0	0	0	0	1	1	5	0.000497071
IS009	0	0	0	0	1	0	0	1	0	0	0	0	0	3	5	0.000497071
P15	0	1	0	0	0	0	1	0	1	0	1	0	0	0	4	0.000397657
XIST_intron	0	1	0	0	0	1	0	0	0	0	0	0	2	0	4	0.000397657
nse_sRNA	0	1	1	0	1	0	0	0	0	0	0	0	1	0	4	0.000397657
7SK	0	0	2	0	0	0	0	0	0	0	0	0	1	1	4	0.000397657
ASpks	0	0	0	2	0	0	0	0	0	0	0	0	1	1	4	0.000397657
RNAI	0	1	0	0	0	0	0	0	0	0	0	0	0	3	4	0.000397657
Sacc_telomerase	0	0	1	0	0	0	1	0	0	0	0	0	0	2	4	0.000397657
Telomerase-vert	0	0	3	0	0	0	0	0	0	0	0	0	0	1	4	0.000397657
Phage_pRNA	0	0	0	0	4	0	0	0	0	0	0	0	0	0	4	0.000397657
RNA-OUT	0	1	0	0	1	0	0	1	0	0	0	0	0	0	3	0.000298243
Fungi_SRP	0	0	1	0	0	0	0	0	0	0	0	0	0	2	3	0.000298243
rli45	0	0	1	0	0	0	0	0	0	0	0	0	0	2	3	0.000298243
FsrA	0	0	0	1	0	0	0	0	0	0	0	0	2	0	3	0.000298243
P11	0	0	0	0	0	0	0	0	0	0	0	0	1	2	3	0.000298243
ctRNA_pGA1	0	2	0	0	0	0	0	0	0	0	0	0	0	0	2	0.000198829
Anti-Q_RNA	0	1	0	1	0	0	0	0	0	0	0	0	0	0	2	0.000198829
GOLLD	0	0	1	1	0	0	0	0	0	0	0	0	0	0	2	0.000198829
SL1	0	0	1	0	0	0	1	0	0	0	0	0	0	0	2	0.000198829
SgrS	0	0	0	1	0	0	0	1	0	0	0	0	0	0	2	0.000198829
GRIK4_3p_UTR	0	0	0	0	0	1	0	0	0	0	0	0	1	0	2	0.000198829
rnk_leader	0	0	0	0	0	0	1	1	0	0	0	0	0	0	2	0.000198829
ctRNA_pND324	0	0	0	0	0	0	0	0	0	0	0	0	1	1	2	0.000198829
P24	0	0	0	0	0	2	0	0	0	0	0	0	0	0	2	0.000198829
AniS	1	0	0	0	0	0	0	0	0	0	0	0	0	0	1	9.94143e-05
HgcG	0	1	0	0	0	0	0	0	0	0	0	0	0	0	1	9.94143e-05
HPnc0260	0	0	0	0	0	0	1	0	0	0	0	0	0	0	1	9.94143e-05
IMES-3	0	0	0	0	0	0	0	0	0	0	1	0	0	0	1	9.94143e-05
ATPC	0	0	0	0	0	0	0	0	0	0	0	0	0	1	1	9.94143e-05
Plasmid_R1162	0	0	0	0	0	0	0	0	0	0	0	0	0	1	1	9.94143e-05
mt-tmRNA	0	0	0	0	0	0	0	0	0	0	0	0	0	1	1	9.94143e-05
Y_RNA	0	0	0	0	0	0	0	0	0	0	0	0	0	1	1	9.94143e-05
msr	0	0	0	0	0	0	0	0	0	0	0	0	0	1	1	9.94143e-05
	66586	125685	24470	64491	40784	28041	150978	64435	125303	77258	118966	6775	38732	73388	1005892
