# Supplementary material for: MicroRNAs in the oriental fruit fly, Bactrocera dorsalis: extending Drosophilid miRNA conservation to the Tephritidae
Source: BMC Genomics. 2015 Oct 5;16:740. doi: 10.1186/s12864-015-1835-3 (PMC4593211; doi:10.1186/s12864-015-1835-3)
Supplement: Additional file 2: Table S2. — 75 miRNAs with strong evidence of being known miRNAs in other species (XLSX 37 kb) [file 12864_2015_1835_MOESM2_ESM.xlsx]

## Sheet: Sheet1
	Supplementary table 2. 69 miRNAs with strong evidence of being known miRNAs in other species
	Provisional_ID	putative known miRNA	mature sequence	precursor sequence
	scaffold00020_1401	bdo-bdo-mir-2c	ucacagccagcuuugaugagca	ucaucaaaaagggcuguuguagauauucuguaacugagaaguaucacagccagcuuugaugagca
	scaffold00245_7558	bdo-bdo-mir-307	ucacaaccuccuugagugagcga	acucacucaaccugggugugauguuuuugauucgguauccaucacaaccuccuugagugagcga
	scaffold00218_7264	bdo-bdo-mir-996	ggcgaacauggaucuagugcacg	ggcgaacauggaucuagugcacgguuuauucauaaucaaguucgugacuagauuucaugcucgucu
	scaffold00017_1227	bdo-mir-929	aaauugacucuaguagggagu	aaauugacucuaguagggaguccuuuuaacgagcgacucccuaacggagucagauug
	scaffold00243_7541	bdo-mir-932	ucaauuccguagugcauugcagu	ucaauuccguagugcauugcaguuuguuguugcaauuacugcaagcauuguggaagugaua
	scaffold00005_403	bdo-mir-998	uagcaccaugagauucagcuc	acugaauucucgugguucugcauugcauaccaugacgagguaaacguauuguaauugaaauuuuguagcaccaugagauucagcuc
	scaffold00016_1178	bdo-mir-988	gugugauuuguagcaaagugau	gugugauuuguagcaaagugauuugcauuugaaauccccuuguugcaaaccucacgc
	scaffold00003_223	bdo-mir-971	uugguguuacuucuuacaguga	gcuguaaguugcuaacaacagagcugucgauuugcaaacgcuugguguuacuucuuacaguga
	scaffold00073_3820	bdo-mir-283	aaauaucagcugguaauucugg	aaauaucagcugguaauucugggauuuuaucaauuuucaaacacucggaauuucaguugguauacac
	scaffold00022_1511	bdo-mir-3983	aauggcacuggaagaauucacggg	aauggcacuggaagaauucacgggauuuuuuauauauaauucccgugaucucuuaguggcaucua
	scaffold00072_3677	bdo-mir-193	uugggauuuuuuagaucagcag	uugggauuuuuuagaucagcaguuaaauauuuacgguuuagacugaguuuaaacaaacauucuacuggccuacuaagucccaac
	scaffold00027_1819	bdo-mir-9b	ucuuuggugauuuuagcuguaug	ucuuuggugauuuuagcuguauggugggcguacuagaaauccauagagcuuuauuaccaaaaacc
	scaffold00012_982	bdo-mir-92b	aauugcacuagucccggccugc	aggucgugccuggugcuuaauuuguuuuuguuauugugucucaaauugcacuagucccggccugc
	scaffold00010_874	bdo-mir-100	aacccguaaauccgaacuugug	aacccguaaauccgaacuugugcuguuguuuguguugcaagaccggcauuaugggaguc
	scaffold00093_4364	bdo-mir-8	uaauacugucagguaaagaugu	caucuuaccgggcagcauuagauuuuucaaauacauuucuaauacugucagguaaagaugu
	scaffold00015_1082	bdo-mir-276b	agcgagguauagaguuccuacg	agcgagguauagaguuccuacgugacuuuaaagaauuguaggaacuuaauaccgugcucu
	scaffold00368_9857	bdo-mir-7	uggaagacuagugauuuuguuguu	uggaagacuagugauuuuguuguuuuguuucacgaguaacaauaaaucccuugucuucuua
	scaffold00100_4634	bdo-mir-315	uuuugauuguugcucagaaagcc	uuuugauuguugcucagaaagcccuuuauuugagcaggcuuucgagcaauaauuaaaac
	scaffold00177_6785	bdo-mir-993	gaagcucgucucuacagguaucu	uacccuguaguuccgggcuuuuguugaaauagcaauucaaacuaaaugcauuuauagccaaucagaagcucgucucuacagguaucu
	scaffold00010_876	bdo-let-7	ugagguaguagguuguauagu	ugagguaguagguuguauaguaguauuaacggcaugcuauacaacgugcuagcuuucu
	scaffold00015_1083	bdo-mir-276	uaggaacuucauaccgugcucu	agcgagguauagaguuccuacguuguauuuagaauuguaggaacuucauaccgugcucu
	scaffold03687_25242	bdo-mir-275	ucagguaccugaaguagcgcgcg	cgcgcuaaucagugaccggggcuggguuguuaucuaaggcagucagguaccugaaguagcgcgcg
	scaffold00080_4038	bdo-mir-124	uaaggcacgcggugaaugcca	gguauccacuguaggccuauauguuauuuggucauaaggcacgcggugaaugcca
	scaffold00063_3369	bdo-mir-iab-4	acguauacugaauguauccuga	acguauacugaauguauccugaguguauacuauccgguauaccuucaguauacguaaca
	scaffold00027_1825	bdo-mir-9c	ucuuugguauucuagcuguaga	ucuuugguauucuagcuguagauucuuaaauaugcuaucaucuaaagcuuuuauaccaaagcuc
	scaffold00069_3506	bdo-mir-999	uguuaacuguaagacugugucu	acauagucauacagcaaauguuguguuuugagccaauguuaacuguaagacugugucu
	scaffold00278_8089	bdo-mir-981	uucguugucgacgaaaccugca	cggguuucguaagcagcgggcuguuaaacuguuaaaacgaguucguugucgacgaaaccugca
	scaffold00172_6732	bdo-mir-970	ucauaagacacacgcggcuau	agcuggcguuuguuuuauuugguagcagugauugaaacuaucauaagacacacgcggcuau
	scaffold00027_1822	bdo-mir-79-1	uaaagcuagauuaccaaagcau	gcuuuggcgcuuuagcuguaugauagauuugacuacuucauaaagcuagauuaccaaagcau
	scaffold03687_25239	bdo-mir-305	auuguacuucaucaggugcucugg	auuguacuucaucaggugcucugguguucggguuacccggcacauguugaaguacauuca
	scaffold00002_166	bdo-mir-2a-1	uaucacagccagcuuugaugagcu	ucucacaaagugguugugaaaugcucuauuugaaacugcauaucacagccagcuuugaugagcu
	scaffold00044_2619	bdo-mir-263b	cuuggcacugggagaauucacag	cuuggcacugggagaauucacaguugacuuuuacaauacucugugguucuuugggugccaaaac
	scaffold00126_5466	bdo-mir-219	ugauuguccaaacgcaauucuug	ugauuguccaaacgcaauucuugaucgauuuaaaauauuucaaggguugugacuggacaucgug
	scaffold00086_4187	bdo-mir-190	agauauguuugauauucuugguug	agauauguuugauauucuugguuguuacauuuaaagguucacccaggaaucaaacauauuauu
	scaffold00128_5575	bdo-mir-184	uggacggagaacugauaagggc	ccuuaucauucuuucgccccgugugugcauugucgacuggacggagaacugauaagggc
	scaffold00025_1672	bdo-mir-137	uauugcuugagaauacacguag	acgcguauucuuggguuacuaacacgcuguuuauguuguuauugcuugagaauacacguag
	scaffold00020_1405	bdo-mir-13b-1	uaucacagccauuuugacgaguu	ucguuaaaauguuuguguuuaugucgccauuugcauacucauaucacagccauuuugacgaguu
	scaffold00073_3803	bdo-mir-13a	uaucacagccauuuugacgaguu	gcguuaaaacgguugugaauuauguugcaauaguaagccauaucacagccauuuugacgaguu
	scaffold00010_878	bdo-mir-125	ucccugagacccuaacuuguga	ucccugagacccuaacuugugacuuuuaacaucaguuucacaaguuuugaucuccgguau
	scaffold00020_1412	bdo-mir-1000	auauuguccugucacagcagu	auauuguccugucacagcaguacuguucuucucgauaugauagccuacugcugggccggggcauuaaca
	scaffold00063_3344	bdo-mir-10	acccuguagauccgaauuuguu	acccuguagauccgaauuuguuuugauguuuguggugacaaauucgguucuagagagguuu
	scaffold01330_19036	bdo-mir-1	uggaauguaaagaaguauggag	ccauucuuccuugcauucgauaguacugaaaauaucauauggaauguaaagaaguauggag
	scaffold00126_5457	bdo-bantam	ugagaucauuuugaaagcugau	cgguuuucgauuugauuuggcuguuucuucaacaagugagaucauuuugaaagcugau
	scaffold00022_1516	bdo-mir-2-2	uaucacagccagcuuugaggagcg	uucuucaaagcgguugugaaauguuucauuuaaaaucauaucacagccagcuuugaggagcg
	scaffold00002_164	bdo-mir-2a-2	ucacagccagcuuugaugagcua	ccucaucaagugguugugauauggauucucaacgcauaucacagccagcuuugaugagcua
	scaffold00183_6852	bdo-mir-281-1	aagagagcuauccaucgacaguc	aagagagcuauccaucgacagucaaguauuauaauauacugucauggaauugcucuuuuug
	scaffold00063_3340	bdo-mir-iab-4	ggauacauucaguauacguaua	uuacguauacugaagguauaccggauaguauacacucaggauacauucaguauacguaua
	scaffold00054_2950	bdo-mir-5	uaucacagugauuuuccuugu	aaaggaacgaucguugugguauauguauuuugaaagucuauaucacagugauuuuccuugu
	scaffold00054_2934	bdo-mir-4	auaaagcuagacaaccauugca	ucuuugguggccuagcuuugaugauuuauuugcucauaaagcuagacaaccauugca
	scaffold00054_2932	bdo-mir-5	aaaggaacguucguugugauau	aaaggaacguucguugugauauacguacacuuuaaagaauauaucacagugauuuuccuuuau
	scaffold00073_3824	bdo-mir-12	ugaguauuacaucagguacugg	ugaguauuacaucagguacuggugugcuaucgcuuguuaaaucuaccaguacuuaugucauacugucc
	scaffold00941_16513	bdo-mir-927	uuuagaauuccuacgcuuuaccg	uuuagaauuccuacgcuuuaccguagaaauuguuaaucggcaaagcguuuggauucugaaac
	scaffold00447_10662	bdo-mir-87	uugagcaaaauuucagguguguga	cgcgccuguaucuugcugaaccguaucuuugcuuucuuccgguugagcaaaauuucagguguguga
	scaffold00075_3876	bdo-mir-308	cgcaguauauuuuuguguuaug	cgcaguauauuuuuguguuauguguacuuaacaaucauaucacaggauuauacugugag
	scaffold00147_6179	bdo-mir-994	uaaggaaauaguagccgugau	uaaggaaauaguagccgugauuuuauucaacucgaaguguuugcauaucacaguugcuguuucuuuuagau
	scaffold00054_2940	bdo-mir-5	uaucacagugauuuuccuugu	aaaggaacgaucguugugguauauguauuuugcaagucuauaucacagugauuuuccuugu
	scaffold00065_3417	bdo-mir-316	ugucuuuuuccgcuuacugucg	ugucuuuuuccgcuuacugucgcuuuguuugggacgacaggaaaggggaagagacgua
	scaffold00001_54	bdo-mir-284	gucagcaacuugauuccagcaa	ccuggaauuaaguugacuggguagccaucaaagcacggcuugcaaaucgcuuuauaagucagcaacuugauuccagcaa
	scaffold00001_102	bdo-mir-282	acauagccuaaaagagguuagg	uagccucuacuaggcuuugucugugugaguuuaaagaauaucagacauagccuaaaagagguuagg
	scaffold00084_4160	bdo-mir-210	uugugcgugugacagcggcuau	agcugcuggccacugcacaagauuagauuaugacucuugugcgugugacagcggcuau
	scaffold00236_7468	bdo-mir-14	ucagucuuuuucucucuccuau	gggagcgagauagggacuugcugucauuugaaaaacuuuuacaaccagucagucuuuuucucucuccuau
	scaffold00054_2942	bdo-mir-286	ugacuagaccgaacacucgugcu	cagcgauugucggccuagucgcuuauuauaguauaaaagucuagugacuagaccgaacacucgugcu
	scaffold00005_401	bdo-mir-11-3p	caucacagucugaguucuugcu	cgggagcucuggcugugauuugcguuucacaaucaaauuucauuucgcaucacagucugaguucuugcu
	scaffold00214_7234	bdo-mir-252-5p	cuaaguacuagugccgcaggag	cuaaguacuagugccgcaggagauaguucaaacgacacguaguagaccccugcugccccagugcuuauca
	scaffold00041_2519	bdo-mir-995-3p	uagcaccacaugauucggcuu	gcccguaucauguggaugcugcgcuucuaucaacuauuacacguagcaccacaugauucggcuu
	scaffold00147_6178	bdo-mir-318	ucacugggcuuuguuuaucuca	agauauaccaaguucaguuuuguucaaaugauuguucuguugccuuucaucacugggcuuuguuuaucuca
	scaffold00122_5387	bdo-mir-375-3p	uuuguucguuuggcuuaaguua	acuugagccaagugaauagaaacugucacaauuguuuaaacaaaaguuuguucguuuggcuuaaguua
	scaffold00002_168	bdo-mir-2a	uaucacagccagcuuugaggagcg	uucuucaaaguggcugcgaaauguugacauuuucugcuuaaaauauauuuuugaaauucauaucacagccagcuuugaggagcg
	scaffold00027_1823	bdo-mir-306-5p	ccagguacuuagugacucuca	ccagguacuuagugacucucaaguaggcauugccauuuaacgcugaggguuacuuugugccuaagc
