# Supplementary material for: MicroRNAs in the oriental fruit fly, Bactrocera dorsalis: extending Drosophilid miRNA conservation to the Tephritidae
Source: BMC Genomics. 2015 Oct 5;16:740. doi: 10.1186/s12864-015-1835-3 (PMC4593211; doi:10.1186/s12864-015-1835-3)
Supplement: Additional file 3: Table S3. — Potential targets for the identified miRNAs. Annotated with Drosophila orthologs. (XLSX 321 kb) [file 12864_2015_1835_MOESM3_ESM.xlsx]

## Sheet: table for manuscript
Suplementary table 3. Targets for identified miRNAs. Annotated with Drosophila orthologs.
	miRNA_ID	Known mirna	target_ID	target_ID_scaffold	target_ID_mRNA	Drosophila_ortholog_to_target_mRNA	Drosophila_ortholog_to_target_mRNA_genesymbol	This_Drosophila_gene_is_predicted_target_of:
	scaffold00015_1083	bdo-mir-276	scaffold00011_BDOR_002665-RA:UTR5	scaffold00011	BDOR_002665-RA	FBgn0010220	Dbp45A	dme-miR-987
	scaffold00015_1083	bdo-mir-276	scaffold00020_BDOR_003419-RA:UTR1	scaffold00020	BDOR_003419-RA	FBgn0012344	Dh44	#N/A
	scaffold00015_1083	bdo-mir-276	scaffold00012_BDOR_003033-RA:UTR2	scaffold00012	BDOR_003033-RA	FBgn0015324	Vha26	dme-miR-987
	scaffold00015_1083	bdo-mir-276	scaffold00050_BDOR_005872-RA:UTR2	scaffold00050	BDOR_005872-RA	FBgn0016123	Aph-4	#N/A
	scaffold00015_1083	bdo-mir-276	scaffold00040_BDOR_004926-RA:UTR3	scaffold00040	BDOR_004926-RA	FBgn0029932	CG4607	dme-miR-281
	scaffold00015_1083	bdo-mir-276	scaffold00001_BDOR_000098-RA:UTR2	scaffold00001	BDOR_000098-RA	FBgn0030826	CG12995	#N/A
	scaffold00015_1083	bdo-mir-276	scaffold00229_BDOR_011903-RA:UTR1	scaffold00229	BDOR_011903-RA	FBgn0031294	IA-2	#N/A
	scaffold00015_1083	bdo-mir-276	scaffold00022_BDOR_004030-RA:UTR1	scaffold00022	BDOR_004030-RA	FBgn0031530	pgant2	dme-miR-252
	scaffold00015_1083	bdo-mir-276	scaffold00130_BDOR_008758-RA:UTR3	scaffold00130	BDOR_008758-RA	FBgn0031752	CG9044	dme-miR-285
	scaffold00015_1083	bdo-mir-276	scaffold00093_BDOR_008320-RA:UTR3	scaffold00093	BDOR_008320-RA	FBgn0033166	Eaf	dme-miR-283
	scaffold00015_1083	bdo-mir-276	scaffold00059_BDOR_005368-RA:UTR2	scaffold00059	BDOR_005368-RA	FBgn0037664	CG8420	dme-miR-iab-4-5p
	scaffold00015_1083	bdo-mir-276	scaffold00205_BDOR_011505-RA:UTR2	scaffold00205	BDOR_011505-RA	FBgn0038387	blp	dme-miR-305
	scaffold00015_1083	bdo-mir-276	scaffold00241_BDOR_011602-RA:UTR6	scaffold00241	BDOR_011602-RA	FBgn0038938	CG7084	dme-miR-31a
	scaffold00015_1083	bdo-mir-276	scaffold00004_BDOR_000522-RA:UTR2	scaffold00004	BDOR_000522-RA	FBgn0039069	CG6763	dme-miR-1
	scaffold00015_1083	bdo-mir-276	scaffold00008_BDOR_001722-RA:UTR2	scaffold00008	BDOR_001722-RA	FBgn0039233	CG7006	#N/A
	scaffold00015_1083	bdo-mir-276	scaffold00143_BDOR_009448-RA:UTR6	scaffold00143	BDOR_009448-RA	FBgn0039727	CG15523	dme-miR-308
	scaffold00015_1083	bdo-mir-276	scaffold00933_BDOR_013470-RB:UTR2	scaffold00933	BDOR_013470-RB	FBgn0052528	parvin	#N/A
	scaffold00015_1083	bdo-mir-276	scaffold00021_BDOR_003715-RA:UTR4	scaffold00021	BDOR_003715-RA	FBgn0260795	CG42575	dme-miR-1
	scaffold00015_1083	bdo-mir-276	scaffold00140_BDOR_010196-RA:UTR1	scaffold00140	BDOR_010196-RA	#N/A	#N/A	#N/A
	scaffold00015_1083	bdo-mir-276	scaffold00021_BDOR_003729-RA:UTR1	scaffold00021	BDOR_003729-RA	#N/A	#N/A	#N/A
	scaffold00093_4364	bdo-mir-8	scaffold00073_BDOR_007554-RA:UTR1	scaffold00073	BDOR_007554-RA	FBgn0001612	Grip91	#N/A
	scaffold00093_4364	bdo-mir-8	scaffold00001_BDOR_000126-RF:UTR2	scaffold00001	BDOR_000126-RF	FBgn0003089	pip	dme-miR-283
	scaffold00093_4364	bdo-mir-8	scaffold00041_BDOR_005154-RA:UTR3	scaffold00041	BDOR_005154-RA	FBgn0005649	Rox8	dme-miR-976
	scaffold00093_4364	bdo-mir-8	scaffold00041_BDOR_005170-RB:UTR2	scaffold00041	BDOR_005170-RB	FBgn0015737	Hmu	dme-miR-1
	scaffold00093_4364	bdo-mir-8	scaffold00023_BDOR_003614-RA:UTR2	scaffold00023	BDOR_003614-RA	FBgn0015903	apt	dme-miR-305
	scaffold00093_4364	bdo-mir-8	scaffold00068_BDOR_006787-RA:UTR11	scaffold00068	BDOR_006787-RA	FBgn0020299	stumps	dme-miR-957
	scaffold00093_4364	bdo-mir-8	scaffold00003_BDOR_000865-RA:UTR2	scaffold00003	BDOR_000865-RA	FBgn0023540	CG3630	dme-miR-100
	scaffold00093_4364	bdo-mir-8	scaffold00264_BDOR_011526-RA:UTR10	scaffold00264	BDOR_011526-RA	FBgn0025625	Sik2	#N/A
	scaffold00093_4364	bdo-mir-8	scaffold00020_BDOR_003443-RA:UTR5	scaffold00020	BDOR_003443-RA	FBgn0026666	l(1)G0136	dme-miR-317
	scaffold00093_4364	bdo-mir-8	scaffold00073_BDOR_007577-RA:UTR2	scaffold00073	BDOR_007577-RA	FBgn0027553	NELF-B	dme-miR-1011
	scaffold00093_4364	bdo-mir-8	scaffold00051_BDOR_005431-RA:UTR2	scaffold00051	BDOR_005431-RA	FBgn0028397	Tob	#N/A
	scaffold00093_4364	bdo-mir-8	scaffold00053_BDOR_005629-RA:UTR2	scaffold00053	BDOR_005629-RA	FBgn0028684	Rpt5	#N/A
	scaffold00093_4364	bdo-mir-8	scaffold00064_BDOR_007176-RA:UTR3	scaffold00064	BDOR_007176-RA	FBgn0028690	Rpn5	dme-miR-263a
	scaffold00093_4364	bdo-mir-8	scaffold00015_BDOR_002137-RA:UTR3	scaffold00015	BDOR_002137-RA	FBgn0029002	miple2	dme-miR-iab-4-5p
	scaffold00093_4364	bdo-mir-8	scaffold00278_BDOR_012135-RA:UTR2	scaffold00278	BDOR_012135-RA	FBgn0031514	CG3332	dme-miR-13a
	scaffold00093_4364	bdo-mir-8	scaffold00007_BDOR_001630-RA:UTR2	scaffold00007	BDOR_001630-RA	FBgn0031608	CG15435	dme-miR-994
	scaffold00093_4364	bdo-mir-8	scaffold00123_BDOR_009383-RA:UTR2	scaffold00123	BDOR_009383-RA	FBgn0031834	CG13766	dme-miR-315
	scaffold00093_4364	bdo-mir-8	scaffold00138_BDOR_009813-RA:UTR2	scaffold00138	BDOR_009813-RA	FBgn0032024	CG14273	#N/A
	scaffold00093_4364	bdo-mir-8	scaffold00020_BDOR_003474-RA:UTR2	scaffold00020	BDOR_003474-RA	FBgn0032345	CG14921	dme-miR-92b
	scaffold00093_4364	bdo-mir-8	scaffold00014_BDOR_002287-RA:UTR1	scaffold00014	BDOR_002287-RA	FBgn0033075	Pld	dme-miR-9b
	scaffold00093_4364	bdo-mir-8	scaffold00011_BDOR_002690-RA:UTR2	scaffold00011	BDOR_002690-RA	FBgn0033481	CG12920	dme-miR-375
	scaffold00093_4364	bdo-mir-8	scaffold00039_BDOR_004498-RA:UTR2	scaffold00039	BDOR_004498-RA	FBgn0033540	Elp2	#N/A
	scaffold00093_4364	bdo-mir-8	scaffold00331_BDOR_012384-RA:UTR2	scaffold00331	BDOR_012384-RA	FBgn0033685	OSCP1	#N/A
	scaffold00093_4364	bdo-mir-8	scaffold00011_BDOR_002533-RA:UTR2	scaffold00011	BDOR_002533-RA	FBgn0034346	CG12263	#N/A
	scaffold00093_4364	bdo-mir-8	scaffold00144_BDOR_009757-RA:UTR16	scaffold00144	BDOR_009757-RA	FBgn0034618	CG9485	dme-miR-960
	scaffold00093_4364	bdo-mir-8	scaffold00144_BDOR_009757-RA:UTR10	scaffold00144	BDOR_009757-RA	FBgn0034618	CG9485	dme-miR-960
	scaffold00093_4364	bdo-mir-8	scaffold00060_BDOR_005781-RA:UTR1	scaffold00060	BDOR_005781-RA	FBgn0034650	NC2alpha	dme-miR-996
	scaffold00093_4364	bdo-mir-8	scaffold00035_BDOR_003956-RA:UTR2	scaffold00035	BDOR_003956-RA	FBgn0035853	UbcE2M	#N/A
	scaffold00093_4364	bdo-mir-8	scaffold00158_BDOR_009610-RA:UTR3	scaffold00158	BDOR_009610-RA	FBgn0036389	ssp2	dme-miR-317
	scaffold00093_4364	bdo-mir-8	scaffold00302_BDOR_012240-RA:UTR2	scaffold00302	BDOR_012240-RA	FBgn0036908	CG14103	dme-miR-137
	scaffold00093_4364	bdo-mir-8	scaffold00072_BDOR_006984-RA:UTR2	scaffold00072	BDOR_006984-RA	FBgn0037135	CG7414	dme-let-7
	scaffold00093_4364	bdo-mir-8	scaffold00068_BDOR_006795-RA:UTR2	scaffold00068	BDOR_006795-RA	FBgn0037406	Osi1	#N/A
	scaffold00093_4364	bdo-mir-8	scaffold00205_BDOR_011516-RA:UTR3	scaffold00205	BDOR_011516-RA	FBgn0037466	CG1965	dme-miR-1007
	scaffold00093_4364	bdo-mir-8	scaffold00009_BDOR_001940-RA:UTR3	scaffold00009	BDOR_001940-RA	FBgn0037884	Arfip	#N/A
	scaffold00093_4364	bdo-mir-8	scaffold00068_BDOR_006792-RA:UTR2	scaffold00068	BDOR_006792-RA	FBgn0038238	CG14854	dme-miR-210
	scaffold00093_4364	bdo-mir-8	scaffold00032_BDOR_004721-RA:UTR2	scaffold00032	BDOR_004721-RA	FBgn0038659	EndoA	dme-miR-283
	scaffold00093_4364	bdo-mir-8	scaffold00001_BDOR_000046-RA:UTR2	scaffold00001	BDOR_000046-RA	FBgn0038674	CG14285	dme-miR-4
	scaffold00093_4364	bdo-mir-8	scaffold00241_BDOR_011602-RA:UTR7	scaffold00241	BDOR_011602-RA	FBgn0038938	CG7084	dme-miR-31a
	scaffold00093_4364	bdo-mir-8	scaffold00280_BDOR_012201-RA:UTR2	scaffold00280	BDOR_012201-RA	FBgn0039712	CG15514	dme-miR-987
	scaffold00093_4364	bdo-mir-8	scaffold00129_BDOR_010078-RA:UTR2	scaffold00129	BDOR_010078-RA	FBgn0040237	bor	dme-miR-1004
	scaffold00093_4364	bdo-mir-8	scaffold00003_BDOR_001002-RA:UTR2	scaffold00003	BDOR_001002-RA	FBgn0041203	LIMK1	dme-miR-1011
	scaffold00093_4364	bdo-mir-8	scaffold00017_BDOR_002877-RB:UTR3	scaffold00017	BDOR_002877-RB	FBgn0041712	yellow-d	dme-miR-976
	scaffold00093_4364	bdo-mir-8	scaffold00138_BDOR_009814-RA:UTR2	scaffold00138	BDOR_009814-RA	FBgn0046302	CG10650	dme-miR-316
	scaffold00093_4364	bdo-mir-8	scaffold00039_BDOR_004497-RA:UTR2	scaffold00039	BDOR_004497-RA	FBgn0259876	Cap-G	dme-miR-317
	scaffold00093_4364	bdo-mir-8	scaffold00039_BDOR_004529-RA:UTR4	scaffold00039	BDOR_004529-RA	FBgn0262511	Vha44	dme-miR-987
	scaffold00093_4364	bdo-mir-8	scaffold00006_BDOR_001289-RA:UTR3	scaffold00006	BDOR_001289-RA	FBgn0263602	Taspase1	dme-miR-137
	scaffold00093_4364	bdo-mir-8	scaffold00850_BDOR_013430-RA:UTR2	scaffold00850	BDOR_013430-RA	FBgn0266417	CG45057	#N/A
	scaffold00093_4364	bdo-mir-8	scaffold00031_BDOR_004452-RA:UTR2	scaffold00031	BDOR_004452-RA	#N/A	#N/A	#N/A
	scaffold00093_4364	bdo-mir-8	scaffold00001_BDOR_000126-RC:UTR2	scaffold00001	BDOR_000126-RC	#N/A	#N/A	#N/A
	scaffold00093_4364	bdo-mir-8	scaffold00084_BDOR_007328-RA:UTR3	scaffold00084	BDOR_007328-RA	#N/A	#N/A	#N/A
	scaffold00093_4364	bdo-mir-8	scaffold00010_BDOR_001809-RA:UTR2	scaffold00010	BDOR_001809-RA	#N/A	#N/A	#N/A
	scaffold00093_4364	bdo-mir-8	scaffold00013_BDOR_002429-RA:UTR3	scaffold00013	BDOR_002429-RA	#N/A	#N/A	#N/A
	scaffold00093_4364	bdo-mir-8	scaffold00062_BDOR_007096-RA:UTR3	scaffold00062	BDOR_007096-RA	#N/A	#N/A	#N/A
	scaffold00093_4364	bdo-mir-8	scaffold00001_BDOR_000126-RA:UTR2	scaffold00001	BDOR_000126-RA	#N/A	#N/A	#N/A
	scaffold00093_4364	bdo-mir-8	scaffold00169_BDOR_010424-RA:UTR3	scaffold00169	BDOR_010424-RA	#N/A	#N/A	#N/A
	scaffold00093_4364	bdo-mir-8	scaffold00005_BDOR_001148-RA:UTR3	scaffold00005	BDOR_001148-RA	#N/A	#N/A	#N/A
	scaffold00093_4364	bdo-mir-8	scaffold00020_BDOR_003448-RA:UTR2	scaffold00020	BDOR_003448-RA	#N/A	#N/A	#N/A
	scaffold00093_4364	bdo-mir-8	scaffold00115_BDOR_009273-RA:UTR2	scaffold00115	BDOR_009273-RA	#N/A	#N/A	#N/A
	scaffold00093_4364	bdo-mir-8	scaffold00112_BDOR_009236-RA:UTR1	scaffold00112	BDOR_009236-RA	#N/A	#N/A	#N/A
	scaffold00093_4364	bdo-mir-8	scaffold00085_BDOR_007946-RA:UTR3	scaffold00085	BDOR_007946-RA	#N/A	#N/A	#N/A
	scaffold00093_4364	bdo-mir-8	scaffold04340_BDOR_014078-RA:UTR4	scaffold04340	BDOR_014078-RA	#N/A	#N/A	#N/A
	scaffold00093_4364	bdo-mir-8	scaffold00226_BDOR_011445-RB:UTR4	scaffold00226	BDOR_011445-RB	#N/A	#N/A	#N/A
	scaffold00093_4364	bdo-mir-8	scaffold00085_BDOR_007959-RA:UTR2	scaffold00085	BDOR_007959-RA	#N/A	#N/A	#N/A
	scaffold00093_4364	bdo-mir-8	scaffold00041_BDOR_005168-RA:UTR2	scaffold00041	BDOR_005168-RA	#N/A	#N/A	#N/A
	scaffold00093_4364	bdo-mir-8	scaffold00022_BDOR_004091-RA:UTR2	scaffold00022	BDOR_004091-RA	#N/A	#N/A	#N/A
	scaffold00093_4364	bdo-mir-8	scaffold00032_BDOR_004643-RA:UTR3	scaffold00032	BDOR_004643-RA	#N/A	#N/A	#N/A
	scaffold00093_4364	bdo-mir-8	scaffold00032_BDOR_004643-RA:UTR3	scaffold00032	BDOR_004643-RA	#N/A	#N/A	#N/A
	scaffold00093_4364	bdo-mir-8	scaffold00004_BDOR_000535-RA:UTR2	scaffold00004	BDOR_000535-RA	#N/A	#N/A	#N/A
	scaffold00093_4364	bdo-mir-8	scaffold00011_BDOR_002614-RA:UTR5	scaffold00011	BDOR_002614-RA	#N/A	#N/A	#N/A
	scaffold00093_4364	bdo-mir-8	scaffold00131_BDOR_009084-RA:UTR2	scaffold00131	BDOR_009084-RA	#N/A	#N/A	#N/A
	scaffold00093_4364	bdo-mir-8	scaffold00025_BDOR_003264-RA:UTR5	scaffold00025	BDOR_003264-RA	#N/A	#N/A	#N/A
	scaffold00093_4364	bdo-mir-8	scaffold00061_BDOR_006057-RA:UTR2	scaffold00061	BDOR_006057-RA	#N/A	#N/A	#N/A
	scaffold00093_4364	bdo-mir-8	scaffold00145_BDOR_009918-RA:UTR3	scaffold00145	BDOR_009918-RA	#N/A	#N/A	#N/A
	scaffold00093_4364	bdo-mir-8	scaffold00057_BDOR_006435-RA:UTR2	scaffold00057	BDOR_006435-RA	#N/A	#N/A	#N/A
	scaffold00093_4364	bdo-mir-8	scaffold00060_BDOR_005761-RA:UTR3	scaffold00060	BDOR_005761-RA	#N/A	#N/A	#N/A
	scaffold00093_4364	bdo-mir-8	scaffold00025_BDOR_003357-RA:UTR1	scaffold00025	BDOR_003357-RA	#N/A	#N/A	#N/A
	scaffold00093_4364	bdo-mir-8	scaffold00064_BDOR_007119-RA:UTR3	scaffold00064	BDOR_007119-RA	#N/A	#N/A	#N/A
	scaffold00093_4364	bdo-mir-8	scaffold00005_BDOR_001217-RA:UTR2	scaffold00005	BDOR_001217-RA	#N/A	#N/A	#N/A
	scaffold00093_4364	bdo-mir-8	scaffold00200_BDOR_010978-RA:UTR2	scaffold00200	BDOR_010978-RA	#N/A	#N/A	#N/A
	scaffold00093_4364	bdo-mir-8	scaffold00048_BDOR_004628-RA:UTR2	scaffold00048	BDOR_004628-RA	#N/A	#N/A	#N/A
	scaffold00093_4364	bdo-mir-8	scaffold00147_BDOR_010519-RC:UTR1	scaffold00147	BDOR_010519-RC	#N/A	#N/A	#N/A
	scaffold00093_4364	bdo-mir-8	scaffold00147_BDOR_010519-RC:UTR1	scaffold00147	BDOR_010519-RC	#N/A	#N/A	#N/A
	scaffold00093_4364	bdo-mir-8	scaffold00039_BDOR_004513-RA:UTR2	scaffold00039	BDOR_004513-RA	#N/A	#N/A	#N/A
	scaffold00093_4364	bdo-mir-8	scaffold00001_BDOR_000126-RB:UTR2	scaffold00001	BDOR_000126-RB	#N/A	#N/A	#N/A
	scaffold00001_102	bdo-mir-282	scaffold00304_BDOR_012332-RA:UTR3	scaffold00304	BDOR_012332-RA	FBgn0016059	Sema-1b	dme-miR-932
	scaffold00001_102	bdo-mir-282	scaffold00073_BDOR_007602-RA:UTR5	scaffold00073	BDOR_007602-RA	FBgn0030648	CG6340	dme-miR-263b
	scaffold00001_102	bdo-mir-282	scaffold00033_BDOR_005017-RA:UTR6	scaffold00033	BDOR_005017-RA	FBgn0031150	bves	dme-miR-190
	scaffold00001_102	bdo-mir-282	scaffold00016_BDOR_002242-RA:UTR2	scaffold00016	BDOR_002242-RA	FBgn0033264	Nup50	#N/A
	scaffold00001_102	bdo-mir-282	scaffold00092_BDOR_008001-RA:UTR2	scaffold00092	BDOR_008001-RA	FBgn0034435	CG9975	dme-miR-315
	scaffold00001_102	bdo-mir-282	scaffold00133_BDOR_009678-RA:UTR3	scaffold00133	BDOR_009678-RA	FBgn0037976	Tk	dme-miR-315
	scaffold00001_102	bdo-mir-282	scaffold00050_BDOR_005910-RA:UTR2	scaffold00050	BDOR_005910-RA	FBgn0038946	rdhB	#N/A
	scaffold00001_102	bdo-mir-282	scaffold00020_BDOR_003385-RA:UTR2	scaffold00020	BDOR_003385-RA	FBgn0039396	CCAP-R	#N/A
	scaffold00001_102	bdo-mir-282	scaffold00023_BDOR_003632-RA:UTR3	scaffold00023	BDOR_003632-RA	FBgn0045063	fdl	dme-miR-986
	scaffold00001_102	bdo-mir-282	scaffold00003_BDOR_000807-RA:UTR2	scaffold00003	BDOR_000807-RA	FBgn0052732	CG32732	dme-miR-282
	scaffold00001_102	bdo-mir-282	scaffold00016_BDOR_002164-RA:UTR4	scaffold00016	BDOR_002164-RA	FBgn0085408	Shroom	dme-miR-964
	scaffold00001_102	bdo-mir-282	scaffold00133_BDOR_009669-RA:UTR1	scaffold00133	BDOR_009669-RA	FBgn0263097	#N/A	#N/A
	scaffold00001_102	bdo-mir-282	scaffold00032_BDOR_004699-RA:UTR1	scaffold00032	BDOR_004699-RA	#N/A	#N/A	#N/A
	scaffold00001_102	bdo-mir-282	scaffold00005_BDOR_001258-RA:UTR4	scaffold00005	BDOR_001258-RA	#N/A	#N/A	#N/A
	scaffold00001_102	bdo-mir-282	scaffold00087_BDOR_008133-RA:UTR2	scaffold00087	BDOR_008133-RA	#N/A	#N/A	#N/A
	scaffold00001_102	bdo-mir-282	scaffold00041_BDOR_005191-RA:UTR2	scaffold00041	BDOR_005191-RA	#N/A	#N/A	#N/A
	scaffold00001_102	bdo-mir-282	scaffold00064_BDOR_007147-RA:UTR3	scaffold00064	BDOR_007147-RA	#N/A	#N/A	#N/A
	scaffold00001_102	bdo-mir-282	scaffold00064_BDOR_007183-RA:UTR3	scaffold00064	BDOR_007183-RA	#N/A	#N/A	#N/A
	scaffold00001_102	bdo-mir-282	scaffold00087_BDOR_008115-RA:UTR5	scaffold00087	BDOR_008115-RA	#N/A	#N/A	#N/A
	scaffold00236_7468	bdo-mir-14	scaffold00019_BDOR_002781-RA:UTR2	scaffold00019	BDOR_002781-RA	FBgn0000448	Hr46	dme-miR-317
	scaffold00236_7468	bdo-mir-14	scaffold00016_BDOR_002214-RA:UTR3	scaffold00016	BDOR_002214-RA	FBgn0003891	tud	dme-miR-137
	scaffold00236_7468	bdo-mir-14	scaffold00011_BDOR_002550-RA:UTR2	scaffold00011	BDOR_002550-RA	FBgn0014269	prod	dme-miR-1011
	scaffold00236_7468	bdo-mir-14	scaffold00004_BDOR_000474-RB:UTR2	scaffold00004	BDOR_000474-RB	FBgn0028734	Fmr1	dme-miR-960
	scaffold00236_7468	bdo-mir-14	scaffold00002_BDOR_000764-RA:UTR2	scaffold00002	BDOR_000764-RA	FBgn0034924	CG17658	dme-miR-964
	scaffold00236_7468	bdo-mir-14	scaffold00210_BDOR_010790-RA:UTR2	scaffold00210	BDOR_010790-RA	FBgn0035272	mRpL46	dme-miR-977
	scaffold00236_7468	bdo-mir-14	scaffold00064_BDOR_007138-RA:UTR2	scaffold00064	BDOR_007138-RA	FBgn0038412	Zip89B	#N/A
	scaffold00236_7468	bdo-mir-14	scaffold00066_BDOR_007239-RA:UTR2	scaffold00066	BDOR_007239-RA	FBgn0038815	CG5466	dme-miR-92a
	scaffold00236_7468	bdo-mir-14	scaffold00001_BDOR_000059-RC:UTR2	scaffold00001	BDOR_000059-RC	FBgn0038981	CG5346	dme-miR-987
	scaffold00236_7468	bdo-mir-14	scaffold00001_BDOR_000227-RA:UTR2	scaffold00001	BDOR_000227-RA	FBgn0260660	Mp	dme-miR-960
	scaffold00236_7468	bdo-mir-14	scaffold00027_BDOR_003858-RA:UTR3	scaffold00027	BDOR_003858-RA	FBgn0261278	grp	dme-miR-375
	scaffold00236_7468	bdo-mir-14	scaffold00069_BDOR_006888-RA:UTR3	scaffold00069	BDOR_006888-RA	FBgn0261630	CG42713	#N/A
	scaffold00236_7468	bdo-mir-14	scaffold00033_BDOR_005028-RA:UTR3	scaffold00033	BDOR_005028-RA	FBgn0261703	gce	#N/A
	scaffold00236_7468	bdo-mir-14	scaffold00126_BDOR_009511-RA:UTR2	scaffold00126	BDOR_009511-RA	#N/A	#N/A	#N/A
	scaffold00236_7468	bdo-mir-14	scaffold00195_BDOR_010819-RA:UTR2	scaffold00195	BDOR_010819-RA	#N/A	#N/A	#N/A
	scaffold00236_7468	bdo-mir-14	scaffold00056_BDOR_006293-RA:UTR4	scaffold00056	BDOR_006293-RA	#N/A	#N/A	#N/A
	scaffold00236_7468	bdo-mir-14	scaffold00012_BDOR_003019-RA:UTR4	scaffold00012	BDOR_003019-RA	#N/A	#N/A	#N/A
	scaffold00236_7468	bdo-mir-14	scaffold00062_BDOR_007113-RA:UTR1	scaffold00062	BDOR_007113-RA	#N/A	#N/A	#N/A
	scaffold00236_7468	bdo-mir-14	scaffold00206_BDOR_010901-RB:UTR2	scaffold00206	BDOR_010901-RB	#N/A	#N/A	#N/A
	scaffold00236_7468	bdo-mir-14	scaffold00321_BDOR_012157-RA:UTR2	scaffold00321	BDOR_012157-RA	#N/A	#N/A	#N/A
	scaffold00236_7468	bdo-mir-14	scaffold00084_BDOR_007367-RB:UTR3	scaffold00084	BDOR_007367-RB	#N/A	#N/A	#N/A
	scaffold00236_7468	bdo-mir-14	scaffold00017_BDOR_002803-RB:UTR2	scaffold00017	BDOR_002803-RB	#N/A	#N/A	#N/A
	scaffold00236_7468	bdo-mir-14	scaffold00033_BDOR_005029-RA:UTR1	scaffold00033	BDOR_005029-RA	#N/A	#N/A	#N/A
	scaffold00236_7468	bdo-mir-14	scaffold00140_BDOR_010196-RA:UTR1	scaffold00140	BDOR_010196-RA	#N/A	#N/A	#N/A
	scaffold00236_7468	bdo-mir-14	scaffold00040_BDOR_004968-RA:UTR3	scaffold00040	BDOR_004968-RA	#N/A	#N/A	#N/A
	scaffold00236_7468	bdo-mir-14	scaffold00061_BDOR_006083-RA:UTR2	scaffold00061	BDOR_006083-RA	#N/A	#N/A	#N/A
	scaffold03687_25239	bdo-mir-305	scaffold00112_BDOR_009212-RA:UTR3	scaffold00112	BDOR_009212-RA	FBgn0000057	adp	dme-miR-1014
	scaffold03687_25239	bdo-mir-305	scaffold00022_BDOR_004049-RA:UTR2	scaffold00022	BDOR_004049-RA	FBgn0000250	cact	dme-miR-315
	scaffold03687_25239	bdo-mir-305	scaffold00019_BDOR_002781-RA:UTR2	scaffold00019	BDOR_002781-RA	FBgn0000448	Hr46	dme-miR-317
	scaffold03687_25239	bdo-mir-305	scaffold00001_BDOR_000126-RF:UTR2	scaffold00001	BDOR_000126-RF	FBgn0003089	pip	dme-miR-283
	scaffold03687_25239	bdo-mir-305	scaffold00003_BDOR_000924-RA:UTR2	scaffold00003	BDOR_000924-RA	FBgn0003392	shi	dme-miR-190
	scaffold03687_25239	bdo-mir-305	scaffold00007_BDOR_001618-RA:UTR1	scaffold00007	BDOR_001618-RA	FBgn0003607	Su(var)205	dme-miR-316
	scaffold03687_25239	bdo-mir-305	scaffold00082_BDOR_007758-RA:UTR2	scaffold00082	BDOR_007758-RA	FBgn0010316	dap	dme-miR-960
	scaffold03687_25239	bdo-mir-305	scaffold01025_BDOR_013681-RA:UTR3	scaffold01025	BDOR_013681-RA	FBgn0010497	dmGlut	#N/A
	scaffold03687_25239	bdo-mir-305	scaffold00020_BDOR_003419-RA:UTR1	scaffold00020	BDOR_003419-RA	FBgn0012344	Dh44	#N/A
	scaffold03687_25239	bdo-mir-305	scaffold00096_BDOR_008294-RA:UTR3	scaffold00096	BDOR_008294-RA	FBgn0013753	Bgb	dme-miR-987
	scaffold03687_25239	bdo-mir-305	scaffold00012_BDOR_003033-RA:UTR2	scaffold00012	BDOR_003033-RA	FBgn0015324	Vha26	dme-miR-987
	scaffold03687_25239	bdo-mir-305	scaffold00304_BDOR_012332-RA:UTR3	scaffold00304	BDOR_012332-RA	FBgn0016059	Sema-1b	dme-miR-932
	scaffold03687_25239	bdo-mir-305	scaffold00212_BDOR_011337-RA:UTR3	scaffold00212	BDOR_011337-RA	FBgn0019830	colt	dme-miR-974
	scaffold03687_25239	bdo-mir-305	scaffold00025_BDOR_003370-RA:UTR2	scaffold00025	BDOR_003370-RA	FBgn0024188	san	dme-miR-193
	scaffold03687_25239	bdo-mir-305	scaffold00011_BDOR_002591-RA:UTR1	scaffold00011	BDOR_002591-RA	FBgn0026370	SRPK	dme-miR-iab-4as-5p
	scaffold03687_25239	bdo-mir-305	scaffold00167_BDOR_009645-RA:UTR5	scaffold00167	BDOR_009645-RA	FBgn0026402	NiPp1	dme-miR-79
	scaffold03687_25239	bdo-mir-305	scaffold00065_BDOR_006930-RA:UTR3	scaffold00065	BDOR_006930-RA	FBgn0028418	Lk	#N/A
	scaffold03687_25239	bdo-mir-305	scaffold00006_BDOR_001351-RA:UTR2	scaffold00006	BDOR_001351-RA	FBgn0028962	Aats-ala-m	dme-miR-87
	scaffold03687_25239	bdo-mir-305	scaffold00079_BDOR_007511-RA:UTR2	scaffold00079	BDOR_007511-RA	FBgn0030034	CG10555	dme-miR-927
	scaffold03687_25239	bdo-mir-305	scaffold00085_BDOR_007961-RA:UTR2	scaffold00085	BDOR_007961-RA	FBgn0030737	CG9914	dme-miR-307
	scaffold03687_25239	bdo-mir-305	scaffold00282_BDOR_011835-RA:UTR6	scaffold00282	BDOR_011835-RA	FBgn0031078	Nup205	#N/A
	scaffold03687_25239	bdo-mir-305	scaffold00033_BDOR_005103-RA:UTR2	scaffold00033	BDOR_005103-RA	FBgn0031097	obst-A	dme-miR-1002
	scaffold03687_25239	bdo-mir-305	scaffold00033_BDOR_005017-RA:UTR9	scaffold00033	BDOR_005017-RA	FBgn0031150	bves	dme-miR-190
	scaffold03687_25239	bdo-mir-305	scaffold00229_BDOR_011903-RA:UTR1	scaffold00229	BDOR_011903-RA	FBgn0031294	IA-2	#N/A
	scaffold03687_25239	bdo-mir-305	scaffold00038_BDOR_004476-RA:UTR2	scaffold00038	BDOR_004476-RA	FBgn0031359	Rim2	#N/A
	scaffold03687_25239	bdo-mir-305	scaffold00014_BDOR_002332-RA:UTR10	scaffold00014	BDOR_002332-RA	FBgn0031492	CG3542	dme-miR-1014
	scaffold03687_25239	bdo-mir-305	scaffold00007_BDOR_001580-RA:UTR1	scaffold00007	BDOR_001580-RA	FBgn0031663	CG8891	#N/A
	scaffold03687_25239	bdo-mir-305	scaffold00010_BDOR_001785-RA:UTR2	scaffold00010	BDOR_001785-RA	FBgn0032005	Snx6	dme-miR-8
	scaffold03687_25239	bdo-mir-305	scaffold00031_BDOR_004441-RA:UTR1	scaffold00031	BDOR_004441-RA	FBgn0032048	Dh31	dme-miR-9a
	scaffold03687_25239	bdo-mir-305	scaffold00054_BDOR_005746-RA:UTR1	scaffold00054	BDOR_005746-RA	FBgn0032704	Jwa	#N/A
	scaffold03687_25239	bdo-mir-305	scaffold00107_BDOR_008237-RA:UTR2	scaffold00107	BDOR_008237-RA	FBgn0032772	CG17350	dme-miR-1000
	scaffold03687_25239	bdo-mir-305	scaffold00084_BDOR_007345-RA:UTR2	scaffold00084	BDOR_007345-RA	FBgn0033081	geminin	dme-miR-976
	scaffold03687_25239	bdo-mir-305	scaffold00011_BDOR_002666-RA:UTR5	scaffold00011	BDOR_002666-RA	FBgn0033373	CG8080	dme-miR-968
	scaffold03687_25239	bdo-mir-305	scaffold00019_BDOR_002770-RA:UTR2	scaffold00019	BDOR_002770-RA	FBgn0033502	CG12910	dme-miR-263a
	scaffold03687_25239	bdo-mir-305	scaffold00025_BDOR_003258-RB:UTR3	scaffold00025	BDOR_003258-RB	FBgn0033538	CG11883	dme-miR-277
	scaffold03687_25239	bdo-mir-305	scaffold00139_BDOR_009376-RA:UTR1	scaffold00139	BDOR_009376-RA	FBgn0033573	Obp47a	#N/A
	scaffold03687_25239	bdo-mir-305	scaffold00021_BDOR_003654-RA:UTR3	scaffold00021	BDOR_003654-RA	FBgn0033783	CG17019	dme-miR-996
	scaffold03687_25239	bdo-mir-305	scaffold00075_BDOR_006707-RA:UTR2	scaffold00075	BDOR_006707-RA	FBgn0033918	CG8531	dme-miR-274
	scaffold03687_25239	bdo-mir-305	scaffold00060_BDOR_005769-RA:UTR2	scaffold00060	BDOR_005769-RA	FBgn0034083	lbk	dme-miR-283
	scaffold03687_25239	bdo-mir-305	scaffold00032_BDOR_004686-RB:UTR2	scaffold00032	BDOR_004686-RB	FBgn0034501	CG13868	dme-miR-970
	scaffold03687_25239	bdo-mir-305	scaffold00057_BDOR_006454-RA:UTR2	scaffold00057	BDOR_006454-RA	FBgn0035111	CG16940	dme-miR-315
	scaffold03687_25239	bdo-mir-305	scaffold00001_BDOR_000121-RA:UTR2	scaffold00001	BDOR_000121-RA	FBgn0035203	CG9149	dme-miR-263a
	scaffold03687_25239	bdo-mir-305	scaffold00161_BDOR_009718-RA:UTR3	scaffold00161	BDOR_009718-RA	FBgn0035280	Cpr62Bb	dme-miR-986
	scaffold03687_25239	bdo-mir-305	scaffold00119_BDOR_009140-RA:UTR3	scaffold00119	BDOR_009140-RA	FBgn0035293	CG5687	dme-miR-92a
	scaffold03687_25239	bdo-mir-305	scaffold00083_BDOR_007398-RA:UTR4	scaffold00083	BDOR_007398-RA	FBgn0035437	Strip	#N/A
	scaffold03687_25239	bdo-mir-305	scaffold00083_BDOR_007398-RA:UTR4	scaffold00083	BDOR_007398-RA	FBgn0035437	Strip	#N/A
	scaffold03687_25239	bdo-mir-305	scaffold00077_BDOR_007279-RA:UTR3	scaffold00077	BDOR_007279-RA	FBgn0035475	CG10866	#N/A
	scaffold03687_25239	bdo-mir-305	scaffold00208_BDOR_011619-RA:UTR2	scaffold00208	BDOR_011619-RA	FBgn0036018	CG3335	dme-miR-375
	scaffold03687_25239	bdo-mir-305	scaffold00006_BDOR_001304-RA:UTR2	scaffold00006	BDOR_001304-RA	FBgn0036062	CG6685	dme-miR-iab-4as-5p
	scaffold03687_25239	bdo-mir-305	scaffold00021_BDOR_003697-RA:UTR2	scaffold00021	BDOR_003697-RA	FBgn0036505	CG7945	dme-miR-315
	scaffold03687_25239	bdo-mir-305	scaffold00108_BDOR_008799-RA:UTR4	scaffold00108	BDOR_008799-RA	FBgn0036762	CG7430	dme-miR-31b
	scaffold03687_25239	bdo-mir-305	scaffold00021_BDOR_003727-RA:UTR3	scaffold00021	BDOR_003727-RA	FBgn0037093	Cdk12	#N/A
	scaffold03687_25239	bdo-mir-305	scaffold00368_BDOR_012617-RA:UTR3	scaffold00368	BDOR_012617-RA	FBgn0037165	CG11437	dme-miR-999
	scaffold03687_25239	bdo-mir-305	scaffold00008_BDOR_001727-RA:UTR3	scaffold00008	BDOR_001727-RA	FBgn0037574	Coq2	dme-miR-960
	scaffold03687_25239	bdo-mir-305	scaffold00008_BDOR_001779-RA:UTR5	scaffold00008	BDOR_001779-RA	FBgn0037751	topi	dme-miR-1006
	scaffold03687_25239	bdo-mir-305	scaffold00083_BDOR_007415-RA:UTR7	scaffold00083	BDOR_007415-RA	FBgn0037758	CG9467	dme-miR-9a
	scaffold03687_25239	bdo-mir-305	scaffold00083_BDOR_007415-RA:UTR7	scaffold00083	BDOR_007415-RA	FBgn0037758	CG9467	dme-miR-9a
	scaffold03687_25239	bdo-mir-305	scaffold00017_BDOR_002888-RA:UTR4	scaffold00017	BDOR_002888-RA	FBgn0038143	CG9813	dme-miR-1011
	scaffold03687_25239	bdo-mir-305	scaffold00004_BDOR_000358-RA:UTR8	scaffold00004	BDOR_000358-RA	FBgn0039882	CG11576	dme-miR-283
	scaffold03687_25239	bdo-mir-305	scaffold00089_BDOR_007689-RA:UTR2	scaffold00089	BDOR_007689-RA	FBgn0041147	ida	dme-miR-927
	scaffold03687_25239	bdo-mir-305	scaffold00054_BDOR_005726-RA:UTR4	scaffold00054	BDOR_005726-RA	FBgn0050463	CG30463	dme-miR-1014
	scaffold03687_25239	bdo-mir-305	scaffold00005_BDOR_001183-RC:UTR3	scaffold00005	BDOR_001183-RC	FBgn0051216	Naam	#N/A
	scaffold03687_25239	bdo-mir-305	scaffold00001_BDOR_000105-RA:UTR4	scaffold00001	BDOR_000105-RA	FBgn0053203	CG33203	dme-miR-137
	scaffold03687_25239	bdo-mir-305	scaffold00002_BDOR_000596-RA:UTR2	scaffold00002	BDOR_000596-RA	FBgn0053307	CG33307	#N/A
	scaffold03687_25239	bdo-mir-305	scaffold00212_BDOR_011329-RA:UTR2	scaffold00212	BDOR_011329-RA	FBgn0058042	CG40042	dme-miR-1006
	scaffold03687_25239	bdo-mir-305	scaffold00022_BDOR_004075-RA:UTR3	scaffold00022	BDOR_004075-RA	FBgn0085450	Snoo	dme-miR-4
	scaffold03687_25239	bdo-mir-305	scaffold00022_BDOR_004075-RA:UTR3	scaffold00022	BDOR_004075-RA	FBgn0085450	Snoo	dme-miR-4
	scaffold03687_25239	bdo-mir-305	scaffold00038_BDOR_004458-RB:UTR3	scaffold00038	BDOR_004458-RB	FBgn0086758	chinmo	dme-miR-275
	scaffold03687_25239	bdo-mir-305	scaffold00165_BDOR_010604-RC:UTR2	scaffold00165	BDOR_010604-RC	FBgn0260486	Ziz	#N/A
	scaffold03687_25239	bdo-mir-305	scaffold00021_BDOR_003715-RA:UTR4	scaffold00021	BDOR_003715-RA	FBgn0260795	CG42575	dme-miR-1
	scaffold03687_25239	bdo-mir-305	scaffold00033_BDOR_005028-RA:UTR3	scaffold00033	BDOR_005028-RA	FBgn0261703	gce	#N/A
	scaffold03687_25239	bdo-mir-305	scaffold00074_BDOR_007610-RA:UTR2	scaffold00074	BDOR_007610-RA	FBgn0265512	mlt	#N/A
	scaffold03687_25239	bdo-mir-305	scaffold00010_BDOR_001785-RB:UTR1	scaffold00010	BDOR_001785-RB	#N/A	#N/A	#N/A
	scaffold03687_25239	bdo-mir-305	scaffold00001_BDOR_000126-RC:UTR2	scaffold00001	BDOR_000126-RC	#N/A	#N/A	#N/A
	scaffold03687_25239	bdo-mir-305	scaffold00114_BDOR_008893-RB:UTR1	scaffold00114	BDOR_008893-RB	#N/A	#N/A	#N/A
	scaffold03687_25239	bdo-mir-305	scaffold00181_BDOR_010692-RA:UTR4	scaffold00181	BDOR_010692-RA	#N/A	#N/A	#N/A
	scaffold03687_25239	bdo-mir-305	scaffold00001_BDOR_000126-RA:UTR2	scaffold00001	BDOR_000126-RA	#N/A	#N/A	#N/A
	scaffold03687_25239	bdo-mir-305	scaffold00004_BDOR_000345-RA:UTR3	scaffold00004	BDOR_000345-RA	#N/A	#N/A	#N/A
	scaffold03687_25239	bdo-mir-305	scaffold00006_BDOR_001475-RA:UTR2	scaffold00006	BDOR_001475-RA	#N/A	#N/A	#N/A
	scaffold03687_25239	bdo-mir-305	scaffold00111_BDOR_009015-RA:UTR2	scaffold00111	BDOR_009015-RA	#N/A	#N/A	#N/A
	scaffold03687_25239	bdo-mir-305	scaffold00040_BDOR_004967-RA:UTR1	scaffold00040	BDOR_004967-RA	#N/A	#N/A	#N/A
	scaffold03687_25239	bdo-mir-305	scaffold00144_BDOR_009751-RA:UTR2	scaffold00144	BDOR_009751-RA	#N/A	#N/A	#N/A
	scaffold03687_25239	bdo-mir-305	scaffold00064_BDOR_007154-RA:UTR3	scaffold00064	BDOR_007154-RA	#N/A	#N/A	#N/A
	scaffold03687_25239	bdo-mir-305	scaffold00046_BDOR_005288-RB:UTR3	scaffold00046	BDOR_005288-RB	#N/A	#N/A	#N/A
	scaffold03687_25239	bdo-mir-305	scaffold00130_BDOR_008742-RA:UTR2	scaffold00130	BDOR_008742-RA	#N/A	#N/A	#N/A
	scaffold03687_25239	bdo-mir-305	scaffold00096_BDOR_008286-RA:UTR2	scaffold00096	BDOR_008286-RA	#N/A	#N/A	#N/A
	scaffold03687_25239	bdo-mir-305	scaffold00377_BDOR_012528-RA:UTR4	scaffold00377	BDOR_012528-RA	#N/A	#N/A	#N/A
	scaffold03687_25239	bdo-mir-305	scaffold00154_BDOR_009905-RA:UTR2	scaffold00154	BDOR_009905-RA	#N/A	#N/A	#N/A
	scaffold03687_25239	bdo-mir-305	scaffold00052_BDOR_006194-RA:UTR3	scaffold00052	BDOR_006194-RA	#N/A	#N/A	#N/A
	scaffold03687_25239	bdo-mir-305	scaffold00208_BDOR_011614-RB:UTR3	scaffold00208	BDOR_011614-RB	#N/A	#N/A	#N/A
	scaffold03687_25239	bdo-mir-305	scaffold00034_BDOR_005516-RA:UTR2	scaffold00034	BDOR_005516-RA	#N/A	#N/A	#N/A
	scaffold03687_25239	bdo-mir-305	scaffold00120_BDOR_009241-RA:UTR2	scaffold00120	BDOR_009241-RA	#N/A	#N/A	#N/A
	scaffold03687_25239	bdo-mir-305	scaffold00015_BDOR_002116-RA:UTR2	scaffold00015	BDOR_002116-RA	#N/A	#N/A	#N/A
	scaffold03687_25239	bdo-mir-305	scaffold00162_BDOR_010175-RA:UTR1	scaffold00162	BDOR_010175-RA	#N/A	#N/A	#N/A
	scaffold03687_25239	bdo-mir-305	scaffold00114_BDOR_008893-RC:UTR1	scaffold00114	BDOR_008893-RC	#N/A	#N/A	#N/A
	scaffold03687_25239	bdo-mir-305	scaffold00321_BDOR_012157-RA:UTR2	scaffold00321	BDOR_012157-RA	#N/A	#N/A	#N/A
	scaffold03687_25239	bdo-mir-305	scaffold00022_BDOR_003978-RA:UTR5	scaffold00022	BDOR_003978-RA	#N/A	#N/A	#N/A
	scaffold03687_25239	bdo-mir-305	scaffold00041_BDOR_005147-RA:UTR2	scaffold00041	BDOR_005147-RA	#N/A	#N/A	#N/A
	scaffold03687_25239	bdo-mir-305	scaffold00062_BDOR_007111-RA:UTR1	scaffold00062	BDOR_007111-RA	#N/A	#N/A	#N/A
	scaffold03687_25239	bdo-mir-305	scaffold00204_BDOR_011010-RA:UTR3	scaffold00204	BDOR_011010-RA	#N/A	#N/A	#N/A
	scaffold03687_25239	bdo-mir-305	scaffold00064_BDOR_007127-RA:UTR4	scaffold00064	BDOR_007127-RA	#N/A	#N/A	#N/A
	scaffold03687_25239	bdo-mir-305	scaffold00048_BDOR_004597-RA:UTR3	scaffold00048	BDOR_004597-RA	#N/A	#N/A	#N/A
	scaffold03687_25239	bdo-mir-305	scaffold00002_BDOR_000677-RA:UTR2	scaffold00002	BDOR_000677-RA	#N/A	#N/A	#N/A
	scaffold03687_25239	bdo-mir-305	scaffold00042_BDOR_005324-RC:UTR2	scaffold00042	BDOR_005324-RC	#N/A	#N/A	#N/A
	scaffold03687_25239	bdo-mir-305	scaffold00004_BDOR_000355-RA:UTR2	scaffold00004	BDOR_000355-RA	#N/A	#N/A	#N/A
	scaffold03687_25239	bdo-mir-305	scaffold00172_BDOR_010023-RA:UTR2	scaffold00172	BDOR_010023-RA	#N/A	#N/A	#N/A
	scaffold03687_25239	bdo-mir-305	scaffold00004_BDOR_000544-RA:UTR2	scaffold00004	BDOR_000544-RA	#N/A	#N/A	#N/A
	scaffold03687_25239	bdo-mir-305	scaffold00007_BDOR_001564-RA:UTR3	scaffold00007	BDOR_001564-RA	#N/A	#N/A	#N/A
	scaffold03687_25239	bdo-mir-305	scaffold00073_BDOR_007600-RA:UTR2	scaffold00073	BDOR_007600-RA	#N/A	#N/A	#N/A
	scaffold03687_25239	bdo-mir-305	scaffold00308_BDOR_012222-RA:UTR6	scaffold00308	BDOR_012222-RA	#N/A	#N/A	#N/A
	scaffold03687_25239	bdo-mir-305	scaffold00001_BDOR_000126-RB:UTR2	scaffold00001	BDOR_000126-RB	#N/A	#N/A	#N/A
	scaffold00015_1082	bdo-mir-276b	scaffold00038_BDOR_004460-RA:UTR2	scaffold00038	BDOR_004460-RA	FBgn0032359	Osi21	#N/A
	scaffold00015_1082	bdo-mir-276b	scaffold00144_BDOR_009757-RA:UTR11	scaffold00144	BDOR_009757-RA	FBgn0034618	CG9485	dme-miR-960
	scaffold00015_1082	bdo-mir-276b	scaffold00083_BDOR_007398-RA:UTR4	scaffold00083	BDOR_007398-RA	FBgn0035437	Strip	#N/A
	scaffold00015_1082	bdo-mir-276b	scaffold00069_BDOR_006888-RA:UTR2	scaffold00069	BDOR_006888-RA	FBgn0261630	CG42713	#N/A
	scaffold00015_1082	bdo-mir-276b	scaffold00012_BDOR_003009-RA:UTR3	scaffold00012	BDOR_003009-RA	FBgn0263416	#N/A	#N/A
	scaffold00015_1082	bdo-mir-276b	scaffold00085_BDOR_007962-RB:UTR2	scaffold00085	BDOR_007962-RB	#N/A	#N/A	#N/A
	scaffold00015_1082	bdo-mir-276b	scaffold00009_BDOR_001942-RA:UTR2	scaffold00009	BDOR_001942-RA	#N/A	#N/A	#N/A
	scaffold00002_164	bdo-mir-2a-2	scaffold00050_BDOR_005872-RA:UTR2	scaffold00050	BDOR_005872-RA	FBgn0016123	Aph-4	#N/A
	scaffold00002_164	bdo-mir-2a-2	scaffold00052_BDOR_006128-RA:UTR3	scaffold00052	BDOR_006128-RA	FBgn0016684	NaPi-T	dme-miR-977
	scaffold00002_164	bdo-mir-2a-2	scaffold00007_BDOR_001496-RA:UTR3	scaffold00007	BDOR_001496-RA	FBgn0028490	CG31705	dme-miR-10-3p
	scaffold00002_164	bdo-mir-2a-2	scaffold00281_BDOR_012060-RA:UTR4	scaffold00281	BDOR_012060-RA	FBgn0029666	CG10803	dme-miR-79
	scaffold00002_164	bdo-mir-2a-2	scaffold00334_BDOR_012429-RA:UTR3	scaffold00334	BDOR_012429-RA	FBgn0031143	CG1532	dme-miR-987
	scaffold00002_164	bdo-mir-2a-2	scaffold00033_BDOR_005017-RA:UTR9	scaffold00033	BDOR_005017-RA	FBgn0031150	bves	dme-miR-190
	scaffold00002_164	bdo-mir-2a-2	scaffold00014_BDOR_002335-RA:UTR3	scaffold00014	BDOR_002335-RA	FBgn0031491	alpha4GT1	dme-miR-4
	scaffold00002_164	bdo-mir-2a-2	scaffold00007_BDOR_001580-RA:UTR1	scaffold00007	BDOR_001580-RA	FBgn0031663	CG8891	#N/A
	scaffold00002_164	bdo-mir-2a-2	scaffold00371_BDOR_012720-RA:UTR3	scaffold00371	BDOR_012720-RA	FBgn0034661	CG4386	dme-miR-1006
	scaffold00002_164	bdo-mir-2a-2	scaffold00024_BDOR_003157-RA:UTR2	scaffold00024	BDOR_003157-RA	FBgn0035287	CG13937	dme-miR-1000
	scaffold00002_164	bdo-mir-2a-2	scaffold00066_BDOR_007245-RA:UTR3	scaffold00066	BDOR_007245-RA	FBgn0036501	CG7272	dme-miR-1000
	scaffold00002_164	bdo-mir-2a-2	scaffold00117_BDOR_009057-RA:UTR2	scaffold00117	BDOR_009057-RA	FBgn0037814	CG6325	dme-miR-276b
	scaffold00002_164	bdo-mir-2a-2	scaffold00011_BDOR_002637-RB:UTR3	scaffold00011	BDOR_002637-RB	FBgn0050296	RIC-3	#N/A
	scaffold00002_164	bdo-mir-2a-2	scaffold00001_BDOR_000044-RB:UTR2	scaffold00001	BDOR_000044-RB	FBgn0051855	CG31855	dme-miR-305
	scaffold00002_164	bdo-mir-2a-2	scaffold00182_BDOR_011153-RA:UTR5	scaffold00182	BDOR_011153-RA	#N/A	#N/A	#N/A
	scaffold00002_164	bdo-mir-2a-2	scaffold00182_BDOR_011153-RA:UTR7	scaffold00182	BDOR_011153-RA	#N/A	#N/A	#N/A
	scaffold00002_164	bdo-mir-2a-2	scaffold00120_BDOR_009264-RA:UTR2	scaffold00120	BDOR_009264-RA	#N/A	#N/A	#N/A
	scaffold00002_164	bdo-mir-2a-2	scaffold00181_BDOR_010692-RA:UTR4	scaffold00181	BDOR_010692-RA	#N/A	#N/A	#N/A
	scaffold00002_164	bdo-mir-2a-2	scaffold00067_BDOR_006839-RA:UTR2	scaffold00067	BDOR_006839-RA	#N/A	#N/A	#N/A
	scaffold00002_164	bdo-mir-2a-2	scaffold00202_BDOR_011064-RA:UTR2	scaffold00202	BDOR_011064-RA	#N/A	#N/A	#N/A
	scaffold00002_164	bdo-mir-2a-2	scaffold00183_BDOR_010644-RA:UTR2	scaffold00183	BDOR_010644-RA	#N/A	#N/A	#N/A
	scaffold00002_164	bdo-mir-2a-2	scaffold00040_BDOR_004972-RA:UTR4	scaffold00040	BDOR_004972-RA	#N/A	#N/A	#N/A
	scaffold00002_164	bdo-mir-2a-2	scaffold00079_BDOR_007489-RA:UTR4	scaffold00079	BDOR_007489-RA	#N/A	#N/A	#N/A
	scaffold00002_164	bdo-mir-2a-2	scaffold00007_BDOR_001519-RA:UTR2	scaffold00007	BDOR_001519-RA	#N/A	#N/A	#N/A
	scaffold00002_164	bdo-mir-2a-2	scaffold00293_BDOR_012070-RA:UTR5	scaffold00293	BDOR_012070-RA	#N/A	#N/A	#N/A
	scaffold00002_164	bdo-mir-2a-2	scaffold00263_BDOR_011939-RA:UTR2	scaffold00263	BDOR_011939-RA	#N/A	#N/A	#N/A
	scaffold00002_164	bdo-mir-2a-2	scaffold00026_BDOR_003752-RA:UTR5	scaffold00026	BDOR_003752-RA	#N/A	#N/A	#N/A
	scaffold00002_164	bdo-mir-2a-2	scaffold00057_BDOR_006419-RA:UTR1	scaffold00057	BDOR_006419-RA	#N/A	#N/A	#N/A
	scaffold00002_164	bdo-mir-2a-2	scaffold00251_BDOR_011594-RA:UTR2	scaffold00251	BDOR_011594-RA	#N/A	#N/A	#N/A
	scaffold00002_164	bdo-mir-2a-2	scaffold00102_BDOR_008533-RA:UTR2	scaffold00102	BDOR_008533-RA	#N/A	#N/A	#N/A
	scaffold00002_168	bdo-mir-2a	scaffold00050_BDOR_005872-RA:UTR2	scaffold00050	BDOR_005872-RA	FBgn0016123	Aph-4	#N/A
	scaffold00002_168	bdo-mir-2a	scaffold00148_BDOR_010262-RA:UTR2	scaffold00148	BDOR_010262-RA	FBgn0024998	CG2685	dme-miR-1011
	scaffold00002_168	bdo-mir-2a	scaffold00073_BDOR_007581-RA:UTR3	scaffold00073	BDOR_007581-RA	FBgn0030701	CG16952	dme-miR-375
	scaffold00002_168	bdo-mir-2a	scaffold00071_BDOR_006254-RA:UTR2	scaffold00071	BDOR_006254-RA	FBgn0032079	CG31886	dme-miR-1014
	scaffold00002_168	bdo-mir-2a	scaffold00243_BDOR_011635-RA:UTR2	scaffold00243	BDOR_011635-RA	FBgn0032193	CG5727	dme-miR-190
	scaffold00002_168	bdo-mir-2a	scaffold00019_BDOR_002732-RA:UTR2	scaffold00019	BDOR_002732-RA	FBgn0033544	CG7220	dme-miR-999
	scaffold00002_168	bdo-mir-2a	scaffold00040_BDOR_004979-RB:UTR3	scaffold00040	BDOR_004979-RB	FBgn0034639	CG15673	dme-miR-14
	scaffold00002_168	bdo-mir-2a	scaffold00208_BDOR_011619-RA:UTR2	scaffold00208	BDOR_011619-RA	FBgn0036018	CG3335	dme-miR-375
	scaffold00002_168	bdo-mir-2a	scaffold00044_BDOR_006567-RA:UTR3	scaffold00044	BDOR_006567-RA	FBgn0036953	CG17145	dme-miR-1014
	scaffold00002_168	bdo-mir-2a	scaffold00047_BDOR_006020-RA:UTR2	scaffold00047	BDOR_006020-RA	FBgn0037185	CG11367	dme-miR-305
	scaffold00002_168	bdo-mir-2a	scaffold00078_BDOR_007323-RB:UTR2	scaffold00078	BDOR_007323-RB	FBgn0037207	Mes2	dme-miR-31b
	scaffold00002_168	bdo-mir-2a	scaffold00117_BDOR_009057-RA:UTR2	scaffold00117	BDOR_009057-RA	FBgn0037814	CG6325	dme-miR-276b
	scaffold00002_168	bdo-mir-2a	scaffold00143_BDOR_009448-RA:UTR6	scaffold00143	BDOR_009448-RA	FBgn0039727	CG15523	dme-miR-308
	scaffold00002_168	bdo-mir-2a	scaffold00107_BDOR_008238-RA:UTR4	scaffold00107	BDOR_008238-RA	FBgn0041789	Pax	dme-miR-34
	scaffold00002_168	bdo-mir-2a	scaffold00039_BDOR_004497-RA:UTR4	scaffold00039	BDOR_004497-RA	FBgn0259876	Cap-G	dme-miR-317
	scaffold00002_168	bdo-mir-2a	scaffold00129_BDOR_010076-RA:UTR2	scaffold00129	BDOR_010076-RA	FBgn0260742	CG12213	#N/A
	scaffold00002_168	bdo-mir-2a	scaffold00005_BDOR_001168-RA:UTR2	scaffold00005	BDOR_001168-RA	FBgn0261984	Ire1	#N/A
	scaffold00002_168	bdo-mir-2a	scaffold00004_BDOR_000440-RA:UTR3	scaffold00004	BDOR_000440-RA	FBgn0263390	Nha2	dme-miR-10-3p
	scaffold00002_168	bdo-mir-2a	scaffold00182_BDOR_011153-RA:UTR5	scaffold00182	BDOR_011153-RA	#N/A	#N/A	#N/A
	scaffold00002_168	bdo-mir-2a	scaffold00182_BDOR_011153-RA:UTR7	scaffold00182	BDOR_011153-RA	#N/A	#N/A	#N/A
	scaffold00002_168	bdo-mir-2a	scaffold00072_BDOR_007015-RA:UTR9	scaffold00072	BDOR_007015-RA	#N/A	#N/A	#N/A
	scaffold00002_168	bdo-mir-2a	scaffold00087_BDOR_008065-RA:UTR3	scaffold00087	BDOR_008065-RA	#N/A	#N/A	#N/A
	scaffold00002_168	bdo-mir-2a	scaffold00003_BDOR_000884-RA:UTR3	scaffold00003	BDOR_000884-RA	#N/A	#N/A	#N/A
	scaffold00002_168	bdo-mir-2a	scaffold00045_BDOR_004887-RA:UTR3	scaffold00045	BDOR_004887-RA	#N/A	#N/A	#N/A
	scaffold00002_168	bdo-mir-2a	scaffold00009_BDOR_001979-RA:UTR2	scaffold00009	BDOR_001979-RA	#N/A	#N/A	#N/A
	scaffold00002_168	bdo-mir-2a	scaffold00056_BDOR_006350-RA:UTR2	scaffold00056	BDOR_006350-RA	#N/A	#N/A	#N/A
	scaffold00002_168	bdo-mir-2a	scaffold00072_BDOR_006970-RA:UTR3	scaffold00072	BDOR_006970-RA	#N/A	#N/A	#N/A
	scaffold00002_168	bdo-mir-2a	scaffold00169_BDOR_010411-RA:UTR2	scaffold00169	BDOR_010411-RA	#N/A	#N/A	#N/A
	scaffold00002_168	bdo-mir-2a	scaffold00041_BDOR_005147-RA:UTR2	scaffold00041	BDOR_005147-RA	#N/A	#N/A	#N/A
	scaffold00002_168	bdo-mir-2a	scaffold00035_BDOR_003950-RA:UTR2	scaffold00035	BDOR_003950-RA	#N/A	#N/A	#N/A
	scaffold00002_168	bdo-mir-2a	scaffold00322_BDOR_012561-RA:UTR8	scaffold00322	BDOR_012561-RA	#N/A	#N/A	#N/A
	scaffold00002_168	bdo-mir-2a	scaffold00001_BDOR_000207-RA:UTR2	scaffold00001	BDOR_000207-RA	#N/A	#N/A	#N/A
	scaffold00022_1516	bdo-mir-2-2	scaffold00050_BDOR_005872-RA:UTR2	scaffold00050	BDOR_005872-RA	FBgn0016123	Aph-4	#N/A
	scaffold00022_1516	bdo-mir-2-2	scaffold00148_BDOR_010262-RA:UTR2	scaffold00148	BDOR_010262-RA	FBgn0024998	CG2685	dme-miR-1011
	scaffold00022_1516	bdo-mir-2-2	scaffold00073_BDOR_007581-RA:UTR3	scaffold00073	BDOR_007581-RA	FBgn0030701	CG16952	dme-miR-375
	scaffold00022_1516	bdo-mir-2-2	scaffold00071_BDOR_006254-RA:UTR2	scaffold00071	BDOR_006254-RA	FBgn0032079	CG31886	dme-miR-1014
	scaffold00022_1516	bdo-mir-2-2	scaffold00243_BDOR_011635-RA:UTR2	scaffold00243	BDOR_011635-RA	FBgn0032193	CG5727	dme-miR-190
	scaffold00022_1516	bdo-mir-2-2	scaffold00019_BDOR_002732-RA:UTR2	scaffold00019	BDOR_002732-RA	FBgn0033544	CG7220	dme-miR-999
	scaffold00022_1516	bdo-mir-2-2	scaffold00040_BDOR_004979-RB:UTR3	scaffold00040	BDOR_004979-RB	FBgn0034639	CG15673	dme-miR-14
	scaffold00022_1516	bdo-mir-2-2	scaffold00208_BDOR_011619-RA:UTR2	scaffold00208	BDOR_011619-RA	FBgn0036018	CG3335	dme-miR-375
	scaffold00022_1516	bdo-mir-2-2	scaffold00044_BDOR_006567-RA:UTR3	scaffold00044	BDOR_006567-RA	FBgn0036953	CG17145	dme-miR-1014
	scaffold00022_1516	bdo-mir-2-2	scaffold00047_BDOR_006020-RA:UTR2	scaffold00047	BDOR_006020-RA	FBgn0037185	CG11367	dme-miR-305
	scaffold00022_1516	bdo-mir-2-2	scaffold00078_BDOR_007323-RB:UTR2	scaffold00078	BDOR_007323-RB	FBgn0037207	Mes2	dme-miR-31b
	scaffold00022_1516	bdo-mir-2-2	scaffold00117_BDOR_009057-RA:UTR2	scaffold00117	BDOR_009057-RA	FBgn0037814	CG6325	dme-miR-276b
	scaffold00022_1516	bdo-mir-2-2	scaffold00143_BDOR_009448-RA:UTR6	scaffold00143	BDOR_009448-RA	FBgn0039727	CG15523	dme-miR-308
	scaffold00022_1516	bdo-mir-2-2	scaffold00107_BDOR_008238-RA:UTR4	scaffold00107	BDOR_008238-RA	FBgn0041789	Pax	dme-miR-34
	scaffold00022_1516	bdo-mir-2-2	scaffold00039_BDOR_004497-RA:UTR4	scaffold00039	BDOR_004497-RA	FBgn0259876	Cap-G	dme-miR-317
	scaffold00022_1516	bdo-mir-2-2	scaffold00129_BDOR_010076-RA:UTR2	scaffold00129	BDOR_010076-RA	FBgn0260742	CG12213	#N/A
	scaffold00022_1516	bdo-mir-2-2	scaffold00005_BDOR_001168-RA:UTR2	scaffold00005	BDOR_001168-RA	FBgn0261984	Ire1	#N/A
	scaffold00022_1516	bdo-mir-2-2	scaffold00004_BDOR_000440-RA:UTR3	scaffold00004	BDOR_000440-RA	FBgn0263390	Nha2	dme-miR-10-3p
	scaffold00022_1516	bdo-mir-2-2	scaffold00182_BDOR_011153-RA:UTR5	scaffold00182	BDOR_011153-RA	#N/A	#N/A	#N/A
	scaffold00022_1516	bdo-mir-2-2	scaffold00182_BDOR_011153-RA:UTR7	scaffold00182	BDOR_011153-RA	#N/A	#N/A	#N/A
	scaffold00022_1516	bdo-mir-2-2	scaffold00072_BDOR_007015-RA:UTR9	scaffold00072	BDOR_007015-RA	#N/A	#N/A	#N/A
	scaffold00022_1516	bdo-mir-2-2	scaffold00087_BDOR_008065-RA:UTR3	scaffold00087	BDOR_008065-RA	#N/A	#N/A	#N/A
	scaffold00022_1516	bdo-mir-2-2	scaffold00003_BDOR_000884-RA:UTR3	scaffold00003	BDOR_000884-RA	#N/A	#N/A	#N/A
	scaffold00022_1516	bdo-mir-2-2	scaffold00045_BDOR_004887-RA:UTR3	scaffold00045	BDOR_004887-RA	#N/A	#N/A	#N/A
	scaffold00022_1516	bdo-mir-2-2	scaffold00009_BDOR_001979-RA:UTR2	scaffold00009	BDOR_001979-RA	#N/A	#N/A	#N/A
	scaffold00022_1516	bdo-mir-2-2	scaffold00056_BDOR_006350-RA:UTR2	scaffold00056	BDOR_006350-RA	#N/A	#N/A	#N/A
	scaffold00022_1516	bdo-mir-2-2	scaffold00072_BDOR_006970-RA:UTR3	scaffold00072	BDOR_006970-RA	#N/A	#N/A	#N/A
	scaffold00022_1516	bdo-mir-2-2	scaffold00169_BDOR_010411-RA:UTR2	scaffold00169	BDOR_010411-RA	#N/A	#N/A	#N/A
	scaffold00022_1516	bdo-mir-2-2	scaffold00041_BDOR_005147-RA:UTR2	scaffold00041	BDOR_005147-RA	#N/A	#N/A	#N/A
	scaffold00022_1516	bdo-mir-2-2	scaffold00035_BDOR_003950-RA:UTR2	scaffold00035	BDOR_003950-RA	#N/A	#N/A	#N/A
	scaffold00022_1516	bdo-mir-2-2	scaffold00322_BDOR_012561-RA:UTR8	scaffold00322	BDOR_012561-RA	#N/A	#N/A	#N/A
	scaffold00022_1516	bdo-mir-2-2	scaffold00001_BDOR_000207-RA:UTR2	scaffold00001	BDOR_000207-RA	#N/A	#N/A	#N/A
	scaffold01330_19036	bdo-mir-1	scaffold00048_BDOR_004581-RA:UTR1	scaffold00048	BDOR_004581-RA	FBgn0004636	R	dme-miR-305
	scaffold01330_19036	bdo-mir-1	scaffold00044_BDOR_006602-RA:UTR3	scaffold00044	BDOR_006602-RA	FBgn0004852	Ac76E	dme-miR-13a
	scaffold01330_19036	bdo-mir-1	scaffold00048_BDOR_004601-RA:UTR2	scaffold00048	BDOR_004601-RA	FBgn0010317	CycJ	dme-miR-970
	scaffold01330_19036	bdo-mir-1	scaffold00012_BDOR_003033-RA:UTR2	scaffold00012	BDOR_003033-RA	FBgn0015324	Vha26	dme-miR-987
	scaffold01330_19036	bdo-mir-1	scaffold00041_BDOR_005170-RB:UTR2	scaffold00041	BDOR_005170-RB	FBgn0015737	Hmu	dme-miR-1
	scaffold01330_19036	bdo-mir-1	scaffold00054_BDOR_005706-RA:UTR2	scaffold00054	BDOR_005706-RA	FBgn0022027	Vps25	dme-miR-927
	scaffold01330_19036	bdo-mir-1	scaffold00033_BDOR_005040-RA:UTR3	scaffold00033	BDOR_005040-RA	FBgn0024975	CG2712	dme-miR-274
	scaffold01330_19036	bdo-mir-1	scaffold00051_BDOR_005443-RA:UTR2	scaffold00051	BDOR_005443-RA	FBgn0025674	CycK	dme-miR-9a
	scaffold01330_19036	bdo-mir-1	scaffold00244_BDOR_011739-RA:UTR2	scaffold00244	BDOR_011739-RA	FBgn0028897	CG4935	dme-miR-13a
	scaffold01330_19036	bdo-mir-1	scaffold00006_BDOR_001351-RA:UTR2	scaffold00006	BDOR_001351-RA	FBgn0028962	Aats-ala-m	dme-miR-87
	scaffold01330_19036	bdo-mir-1	scaffold00004_BDOR_000339-RA:UTR2	scaffold00004	BDOR_000339-RA	FBgn0029088	disp	dme-miR-31b
	scaffold01330_19036	bdo-mir-1	scaffold00026_BDOR_003757-RA:UTR1	scaffold00026	BDOR_003757-RA	FBgn0030575	CG5321	#N/A
	scaffold01330_19036	bdo-mir-1	scaffold00148_BDOR_010269-RA:UTR2	scaffold00148	BDOR_010269-RA	FBgn0031266	CG2807	#N/A
	scaffold01330_19036	bdo-mir-1	scaffold00130_BDOR_008758-RA:UTR3	scaffold00130	BDOR_008758-RA	FBgn0031752	CG9044	dme-miR-285
	scaffold01330_19036	bdo-mir-1	scaffold00026_BDOR_003782-RA:UTR2	scaffold00026	BDOR_003782-RA	FBgn0032694	MESR3	dme-miR-971
	scaffold01330_19036	bdo-mir-1	scaffold00039_BDOR_004498-RA:UTR2	scaffold00039	BDOR_004498-RA	FBgn0033540	Elp2	#N/A
	scaffold01330_19036	bdo-mir-1	scaffold00088_BDOR_007441-RA:UTR2	scaffold00088	BDOR_007441-RA	FBgn0036402	CG6650	dme-miR-987
	scaffold01330_19036	bdo-mir-1	scaffold00309_BDOR_012309-RA:UTR2	scaffold00309	BDOR_012309-RA	FBgn0037213	CG12581	dme-miR-124
	scaffold01330_19036	bdo-mir-1	scaffold00137_BDOR_009842-RA:UTR2	scaffold00137	BDOR_009842-RA	FBgn0038874	ETHR	dme-miR-14
	scaffold01330_19036	bdo-mir-1	scaffold00053_BDOR_005626-RA:UTR2	scaffold00053	BDOR_005626-RA	FBgn0039113	CG10217	dme-miR-1
	scaffold01330_19036	bdo-mir-1	scaffold00143_BDOR_009448-RA:UTR8	scaffold00143	BDOR_009448-RA	FBgn0039727	CG15523	dme-miR-308
	scaffold01330_19036	bdo-mir-1	scaffold00011_BDOR_002661-RA:UTR3	scaffold00011	BDOR_002661-RA	FBgn0060296	pain	dme-miR-277
	scaffold01330_19036	bdo-mir-1	scaffold00025_BDOR_003265-RA:UTR2	scaffold00025	BDOR_003265-RA	FBgn0085459	CG34430	#N/A
	scaffold01330_19036	bdo-mir-1	scaffold00210_BDOR_010792-RA:UTR2	scaffold00210	BDOR_010792-RA	FBgn0260460	mRpS34	dme-miR-190
	scaffold01330_19036	bdo-mir-1	scaffold00187_BDOR_010925-RA:UTR2	scaffold00187	BDOR_010925-RA	FBgn0263974	qin	#N/A
	scaffold01330_19036	bdo-mir-1	scaffold00151_BDOR_010239-RA:UTR2	scaffold00151	BDOR_010239-RA	FBgn0266438	CG45068	#N/A
	scaffold01330_19036	bdo-mir-1	scaffold00021_BDOR_003725-RA:UTR3	scaffold00021	BDOR_003725-RA	#N/A	#N/A	#N/A
	scaffold01330_19036	bdo-mir-1	scaffold00142_BDOR_009425-RA:UTR2	scaffold00142	BDOR_009425-RA	#N/A	#N/A	#N/A
	scaffold01330_19036	bdo-mir-1	scaffold00020_BDOR_003448-RA:UTR2	scaffold00020	BDOR_003448-RA	#N/A	#N/A	#N/A
	scaffold01330_19036	bdo-mir-1	scaffold00085_BDOR_007946-RA:UTR3	scaffold00085	BDOR_007946-RA	#N/A	#N/A	#N/A
	scaffold01330_19036	bdo-mir-1	scaffold00057_BDOR_006504-RA:UTR9	scaffold00057	BDOR_006504-RA	#N/A	#N/A	#N/A
	scaffold01330_19036	bdo-mir-1	scaffold00056_BDOR_006293-RA:UTR4	scaffold00056	BDOR_006293-RA	#N/A	#N/A	#N/A
	scaffold01330_19036	bdo-mir-1	scaffold00062_BDOR_007036-RA:UTR2	scaffold00062	BDOR_007036-RA	#N/A	#N/A	#N/A
	scaffold01330_19036	bdo-mir-1	scaffold00130_BDOR_008756-RA:UTR1	scaffold00130	BDOR_008756-RA	#N/A	#N/A	#N/A
	scaffold01330_19036	bdo-mir-1	scaffold00090_BDOR_007725-RA:UTR2	scaffold00090	BDOR_007725-RA	#N/A	#N/A	#N/A
	scaffold01330_19036	bdo-mir-1	scaffold00272_BDOR_011950-RA:UTR2	scaffold00272	BDOR_011950-RA	#N/A	#N/A	#N/A
	scaffold01330_19036	bdo-mir-1	scaffold00200_BDOR_010989-RA:UTR2	scaffold00200	BDOR_010989-RA	#N/A	#N/A	#N/A
	scaffold01330_19036	bdo-mir-1	scaffold00057_BDOR_006419-RA:UTR1	scaffold00057	BDOR_006419-RA	#N/A	#N/A	#N/A
	scaffold01330_19036	bdo-mir-1	scaffold00022_BDOR_003992-RA:UTR3	scaffold00022	BDOR_003992-RA	#N/A	#N/A	#N/A
	scaffold01330_19036	bdo-mir-1	scaffold00054_BDOR_005702-RA:UTR2	scaffold00054	BDOR_005702-RA	#N/A	#N/A	#N/A
	scaffold01330_19036	bdo-mir-1	scaffold00141_BDOR_009706-RA:UTR1	scaffold00141	BDOR_009706-RA	#N/A	#N/A	#N/A
	scaffold01330_19036	bdo-mir-1	scaffold00013_BDOR_002403-RA:UTR4	scaffold00013	BDOR_002403-RA	#N/A	#N/A	#N/A
	scaffold00002_166	bdo-mir-2a-1	scaffold00050_BDOR_005872-RA:UTR2	scaffold00050	BDOR_005872-RA	FBgn0016123	Aph-4	#N/A
	scaffold00002_166	bdo-mir-2a-1	scaffold00148_BDOR_010262-RA:UTR2	scaffold00148	BDOR_010262-RA	FBgn0024998	CG2685	dme-miR-1011
	scaffold00002_166	bdo-mir-2a-1	scaffold00018_BDOR_003140-RA:UTR3	scaffold00018	BDOR_003140-RA	FBgn0025394	inc	#N/A
	scaffold00002_166	bdo-mir-2a-1	scaffold00073_BDOR_007581-RA:UTR3	scaffold00073	BDOR_007581-RA	FBgn0030701	CG16952	dme-miR-375
	scaffold00002_166	bdo-mir-2a-1	scaffold00282_BDOR_011835-RA:UTR7	scaffold00282	BDOR_011835-RA	FBgn0031078	Nup205	#N/A
	scaffold00002_166	bdo-mir-2a-1	scaffold00243_BDOR_011635-RA:UTR2	scaffold00243	BDOR_011635-RA	FBgn0032193	CG5727	dme-miR-190
	scaffold00002_166	bdo-mir-2a-1	scaffold00019_BDOR_002732-RA:UTR2	scaffold00019	BDOR_002732-RA	FBgn0033544	CG7220	dme-miR-999
	scaffold00002_166	bdo-mir-2a-1	scaffold00074_BDOR_007605-RA:UTR2	scaffold00074	BDOR_007605-RA	FBgn0034871	CG3906	#N/A
	scaffold00002_166	bdo-mir-2a-1	scaffold00208_BDOR_011619-RA:UTR2	scaffold00208	BDOR_011619-RA	FBgn0036018	CG3335	dme-miR-375
	scaffold00002_166	bdo-mir-2a-1	scaffold00057_BDOR_006428-RA:UTR2	scaffold00057	BDOR_006428-RA	FBgn0036039	Naa60	#N/A
	scaffold00002_166	bdo-mir-2a-1	scaffold00044_BDOR_006567-RA:UTR3	scaffold00044	BDOR_006567-RA	FBgn0036953	CG17145	dme-miR-1014
	scaffold00002_166	bdo-mir-2a-1	scaffold00047_BDOR_006020-RA:UTR2	scaffold00047	BDOR_006020-RA	FBgn0037185	CG11367	dme-miR-305
	scaffold00002_166	bdo-mir-2a-1	scaffold00078_BDOR_007323-RB:UTR2	scaffold00078	BDOR_007323-RB	FBgn0037207	Mes2	dme-miR-31b
	scaffold00002_166	bdo-mir-2a-1	scaffold00117_BDOR_009057-RA:UTR2	scaffold00117	BDOR_009057-RA	FBgn0037814	CG6325	dme-miR-276b
	scaffold00002_166	bdo-mir-2a-1	scaffold00143_BDOR_009448-RA:UTR6	scaffold00143	BDOR_009448-RA	FBgn0039727	CG15523	dme-miR-308
	scaffold00002_166	bdo-mir-2a-1	scaffold00107_BDOR_008238-RA:UTR4	scaffold00107	BDOR_008238-RA	FBgn0041789	Pax	dme-miR-34
	scaffold00002_166	bdo-mir-2a-1	scaffold00039_BDOR_004497-RA:UTR4	scaffold00039	BDOR_004497-RA	FBgn0259876	Cap-G	dme-miR-317
	scaffold00002_166	bdo-mir-2a-1	scaffold00129_BDOR_010076-RA:UTR2	scaffold00129	BDOR_010076-RA	FBgn0260742	CG12213	#N/A
	scaffold00002_166	bdo-mir-2a-1	scaffold00005_BDOR_001168-RA:UTR2	scaffold00005	BDOR_001168-RA	FBgn0261984	Ire1	#N/A
	scaffold00002_166	bdo-mir-2a-1	scaffold00004_BDOR_000440-RA:UTR3	scaffold00004	BDOR_000440-RA	FBgn0263390	Nha2	dme-miR-10-3p
	scaffold00002_166	bdo-mir-2a-1	scaffold00182_BDOR_011153-RA:UTR5	scaffold00182	BDOR_011153-RA	#N/A	#N/A	#N/A
	scaffold00002_166	bdo-mir-2a-1	scaffold00182_BDOR_011153-RA:UTR7	scaffold00182	BDOR_011153-RA	#N/A	#N/A	#N/A
	scaffold00002_166	bdo-mir-2a-1	scaffold00156_BDOR_010130-RA:UTR3	scaffold00156	BDOR_010130-RA	#N/A	#N/A	#N/A
	scaffold00002_166	bdo-mir-2a-1	scaffold00126_BDOR_009511-RA:UTR2	scaffold00126	BDOR_009511-RA	#N/A	#N/A	#N/A
	scaffold00002_166	bdo-mir-2a-1	scaffold00005_BDOR_001245-RA:UTR5	scaffold00005	BDOR_001245-RA	#N/A	#N/A	#N/A
	scaffold00002_166	bdo-mir-2a-1	scaffold00087_BDOR_008065-RA:UTR3	scaffold00087	BDOR_008065-RA	#N/A	#N/A	#N/A
	scaffold00002_166	bdo-mir-2a-1	scaffold00045_BDOR_004887-RA:UTR3	scaffold00045	BDOR_004887-RA	#N/A	#N/A	#N/A
	scaffold00002_166	bdo-mir-2a-1	scaffold00009_BDOR_001979-RA:UTR2	scaffold00009	BDOR_001979-RA	#N/A	#N/A	#N/A
	scaffold00002_166	bdo-mir-2a-1	scaffold00056_BDOR_006350-RA:UTR2	scaffold00056	BDOR_006350-RA	#N/A	#N/A	#N/A
	scaffold00002_166	bdo-mir-2a-1	scaffold00072_BDOR_006970-RA:UTR3	scaffold00072	BDOR_006970-RA	#N/A	#N/A	#N/A
	scaffold00002_166	bdo-mir-2a-1	scaffold00169_BDOR_010411-RA:UTR2	scaffold00169	BDOR_010411-RA	#N/A	#N/A	#N/A
	scaffold00002_166	bdo-mir-2a-1	scaffold00057_BDOR_006445-RA:UTR3	scaffold00057	BDOR_006445-RA	#N/A	#N/A	#N/A
	scaffold00002_166	bdo-mir-2a-1	scaffold00004_BDOR_000355-RA:UTR2	scaffold00004	BDOR_000355-RA	#N/A	#N/A	#N/A
	scaffold00002_166	bdo-mir-2a-1	scaffold00322_BDOR_012561-RA:UTR8	scaffold00322	BDOR_012561-RA	#N/A	#N/A	#N/A
	scaffold00002_166	bdo-mir-2a-1	scaffold00043_BDOR_004810-RA:UTR3	scaffold00043	BDOR_004810-RA	#N/A	#N/A	#N/A
	scaffold00002_166	bdo-mir-2a-1	scaffold00001_BDOR_000207-RA:UTR2	scaffold00001	BDOR_000207-RA	#N/A	#N/A	#N/A
	scaffold00245_7558	bdo-bdo-mir-307	scaffold00019_BDOR_002761-RA:UTR5	scaffold00019	BDOR_002761-RA	FBgn0003975	vg	dme-miR-315
	scaffold00245_7558	bdo-bdo-mir-307	scaffold00121_BDOR_008684-RA:UTR2	scaffold00121	BDOR_008684-RA	FBgn0004650	fs(1)N	dme-miR-1004
	scaffold00245_7558	bdo-bdo-mir-307	scaffold00048_BDOR_004601-RA:UTR2	scaffold00048	BDOR_004601-RA	FBgn0010317	CycJ	dme-miR-970
	scaffold00245_7558	bdo-bdo-mir-307	scaffold00050_BDOR_005890-RA:UTR3	scaffold00050	BDOR_005890-RA	FBgn0011224	heph	dme-miR-315
	scaffold00245_7558	bdo-bdo-mir-307	scaffold00020_BDOR_003419-RA:UTR1	scaffold00020	BDOR_003419-RA	FBgn0012344	Dh44	#N/A
	scaffold00245_7558	bdo-bdo-mir-307	scaffold00218_BDOR_011135-RA:UTR3	scaffold00218	BDOR_011135-RA	FBgn0027598	cindr	#N/A
	scaffold00245_7558	bdo-bdo-mir-307	scaffold00073_BDOR_007595-RA:UTR2	scaffold00073	BDOR_007595-RA	FBgn0030092	fh	dme-miR-974
	scaffold00245_7558	bdo-bdo-mir-307	scaffold00073_BDOR_007560-RA:UTR1	scaffold00073	BDOR_007560-RA	FBgn0030174	CG15312	dme-miR-184
	scaffold00245_7558	bdo-bdo-mir-307	scaffold00194_BDOR_010889-RA:UTR2	scaffold00194	BDOR_010889-RA	FBgn0031000	Muc18B	dme-miR-124
	scaffold00245_7558	bdo-bdo-mir-307	scaffold00003_BDOR_000824-RA:UTR2	scaffold00003	BDOR_000824-RA	FBgn0031050	Arp10	#N/A
	scaffold00245_7558	bdo-bdo-mir-307	scaffold00244_BDOR_011737-RA:UTR2	scaffold00244	BDOR_011737-RA	FBgn0031643	CG3008	dme-miR-956
	scaffold00245_7558	bdo-bdo-mir-307	scaffold00130_BDOR_008758-RA:UTR3	scaffold00130	BDOR_008758-RA	FBgn0031752	CG9044	dme-miR-285
	scaffold00245_7558	bdo-bdo-mir-307	scaffold00049_BDOR_005932-RA:UTR1	scaffold00049	BDOR_005932-RA	FBgn0031766	CG9117	dme-miR-304
	scaffold00245_7558	bdo-bdo-mir-307	scaffold00023_BDOR_003602-RA:UTR2	scaffold00023	BDOR_003602-RA	FBgn0034059	CG8320	dme-miR-274
	scaffold00245_7558	bdo-bdo-mir-307	scaffold00040_BDOR_004932-RA:UTR2	scaffold00040	BDOR_004932-RA	FBgn0035087	CG2765	dme-miR-305
	scaffold00245_7558	bdo-bdo-mir-307	scaffold00057_BDOR_006498-RA:UTR4	scaffold00057	BDOR_006498-RA	FBgn0035207	CG9153	dme-miR-1011
	scaffold00245_7558	bdo-bdo-mir-307	scaffold00150_BDOR_009874-RA:UTR2	scaffold00150	BDOR_009874-RA	FBgn0051217	modSP	#N/A
	scaffold00245_7558	bdo-bdo-mir-307	scaffold00003_BDOR_000969-RA:UTR6	scaffold00003	BDOR_000969-RA	FBgn0052649	CG32649	dme-miR-9a
	scaffold00245_7558	bdo-bdo-mir-307	scaffold00039_BDOR_004497-RA:UTR2	scaffold00039	BDOR_004497-RA	FBgn0259876	Cap-G	dme-miR-317
	scaffold00245_7558	bdo-bdo-mir-307	scaffold00012_BDOR_002985-RA:UTR1	scaffold00012	BDOR_002985-RA	#N/A	#N/A	#N/A
	scaffold00245_7558	bdo-bdo-mir-307	scaffold00140_BDOR_010191-RA:UTR2	scaffold00140	BDOR_010191-RA	#N/A	#N/A	#N/A
	scaffold00245_7558	bdo-bdo-mir-307	scaffold00167_BDOR_009626-RB:UTR3	scaffold00167	BDOR_009626-RB	#N/A	#N/A	#N/A
	scaffold00245_7558	bdo-bdo-mir-307	scaffold01000_BDOR_013363-RA:UTR3	scaffold01000	BDOR_013363-RA	#N/A	#N/A	#N/A
	scaffold00245_7558	bdo-bdo-mir-307	scaffold00134_BDOR_009557-RA:UTR2	scaffold00134	BDOR_009557-RA	#N/A	#N/A	#N/A
	scaffold00245_7558	bdo-bdo-mir-307	scaffold00009_BDOR_002029-RA:UTR2	scaffold00009	BDOR_002029-RA	#N/A	#N/A	#N/A
	scaffold00245_7558	bdo-bdo-mir-307	scaffold00117_BDOR_009068-RA:UTR2	scaffold00117	BDOR_009068-RA	#N/A	#N/A	#N/A
	scaffold00245_7558	bdo-bdo-mir-307	scaffold00048_BDOR_004620-RA:UTR5	scaffold00048	BDOR_004620-RA	#N/A	#N/A	#N/A
	scaffold00245_7558	bdo-bdo-mir-307	scaffold00162_BDOR_010177-RA:UTR2	scaffold00162	BDOR_010177-RA	#N/A	#N/A	#N/A
	scaffold00128_5575	bdo-mir-184	scaffold00100_BDOR_008496-RA:UTR3	scaffold00100	BDOR_008496-RA	FBgn0015402	ksr	dme-miR-971
	scaffold00128_5575	bdo-mir-184	scaffold00011_BDOR_002705-RA:UTR3	scaffold00011	BDOR_002705-RA	FBgn0020930	Dgkepsilon	dme-miR-252
	scaffold00128_5575	bdo-mir-184	scaffold00085_BDOR_007970-RA:UTR2	scaffold00085	BDOR_007970-RA	FBgn0029736	CG4041	#N/A
	scaffold00128_5575	bdo-mir-184	scaffold00447_BDOR_012915-RA:UTR3	scaffold00447	BDOR_012915-RA	FBgn0032167	CG5853	dme-miR-282
	scaffold00128_5575	bdo-mir-184	scaffold00243_BDOR_011635-RA:UTR2	scaffold00243	BDOR_011635-RA	FBgn0032193	CG5727	dme-miR-190
	scaffold00128_5575	bdo-mir-184	scaffold00005_BDOR_001096-RA:UTR3	scaffold00005	BDOR_001096-RA	FBgn0039507	mrt	dme-miR-9a
	scaffold00128_5575	bdo-mir-184	scaffold00068_BDOR_006765-RA:UTR3	scaffold00068	BDOR_006765-RA	FBgn0039738	Mgat2	dme-miR-79
	scaffold00128_5575	bdo-mir-184	scaffold00001_BDOR_000277-RA:UTR2	scaffold00001	BDOR_000277-RA	FBgn0061492	loj	dme-miR-304
	scaffold00128_5575	bdo-mir-184	scaffold00267_BDOR_012018-RA:UTR2	scaffold00267	BDOR_012018-RA	#N/A	#N/A	#N/A
	scaffold00128_5575	bdo-mir-184	scaffold00044_BDOR_006521-RA:UTR3	scaffold00044	BDOR_006521-RA	#N/A	#N/A	#N/A
	scaffold00128_5575	bdo-mir-184	scaffold00183_BDOR_010626-RA:UTR2	scaffold00183	BDOR_010626-RA	#N/A	#N/A	#N/A
	scaffold00128_5575	bdo-mir-184	scaffold00322_BDOR_012561-RA:UTR8	scaffold00322	BDOR_012561-RA	#N/A	#N/A	#N/A
	scaffold00054_2942	bdo-mir-286	scaffold00096_BDOR_008266-RA:UTR8	scaffold00096	BDOR_008266-RA	FBgn0002945	nkd	dme-miR-927
	scaffold00054_2942	bdo-mir-286	scaffold00112_BDOR_009210-RA:UTR4	scaffold00112	BDOR_009210-RA	FBgn0022238	lolal	dme-miR-375
	scaffold00054_2942	bdo-mir-286	scaffold00200_BDOR_010984-RA:UTR1	scaffold00200	BDOR_010984-RA	FBgn0030761	CG9784	dme-miR-1011
	scaffold00054_2942	bdo-mir-286	scaffold00009_BDOR_001940-RA:UTR3	scaffold00009	BDOR_001940-RA	FBgn0037884	Arfip	#N/A
	scaffold00054_2942	bdo-mir-286	scaffold00020_BDOR_003524-RA:UTR2	scaffold00020	BDOR_003524-RA	FBgn0038862	Usp8	#N/A
	scaffold00054_2942	bdo-mir-286	scaffold00088_BDOR_007428-RA:UTR2	scaffold00088	BDOR_007428-RA	#N/A	#N/A	#N/A
	scaffold00054_2942	bdo-mir-286	scaffold00035_BDOR_003924-RA:UTR2	scaffold00035	BDOR_003924-RA	#N/A	#N/A	#N/A
	scaffold00054_2942	bdo-mir-286	scaffold00018_BDOR_003126-RA:UTR4	scaffold00018	BDOR_003126-RA	#N/A	#N/A	#N/A
	scaffold00054_2942	bdo-mir-286	scaffold00005_BDOR_001253-RI:UTR3	scaffold00005	BDOR_001253-RI	#N/A	#N/A	#N/A
	scaffold00054_2942	bdo-mir-286	scaffold00001_BDOR_000249-RC:UTR3	scaffold00001	BDOR_000249-RC	#N/A	#N/A	#N/A
	scaffold00054_2942	bdo-mir-286	scaffold00068_BDOR_006793-RA:UTR4	scaffold00068	BDOR_006793-RA	#N/A	#N/A	#N/A
	scaffold00054_2942	bdo-mir-286	scaffold00024_BDOR_003144-RB:UTR2	scaffold00024	BDOR_003144-RB	#N/A	#N/A	#N/A
	scaffold00054_2942	bdo-mir-286	scaffold00005_BDOR_001253-RE:UTR3	scaffold00005	BDOR_001253-RE	#N/A	#N/A	#N/A
	scaffold00054_2942	bdo-mir-286	scaffold00035_BDOR_003912-RA:UTR7	scaffold00035	BDOR_003912-RA	#N/A	#N/A	#N/A
	scaffold00126_5457	bdo-bantam	scaffold00114_BDOR_008882-RA:UTR2	scaffold00114	BDOR_008882-RA	FBgn0003655	swa	dme-miR-1011
	scaffold00126_5457	bdo-bantam	scaffold00083_BDOR_007402-RA:UTR3	scaffold00083	BDOR_007402-RA	FBgn0016762	angel	#N/A
	scaffold00126_5457	bdo-bantam	scaffold00037_BDOR_004848-RB:UTR2	scaffold00037	BDOR_004848-RB	FBgn0028978	trbl	dme-bantam
	scaffold00126_5457	bdo-bantam	scaffold00014_BDOR_002335-RA:UTR3	scaffold00014	BDOR_002335-RA	FBgn0031491	alpha4GT1	dme-miR-4
	scaffold00126_5457	bdo-bantam	scaffold00034_BDOR_005594-RA:UTR8	scaffold00034	BDOR_005594-RA	FBgn0034688	CG11474	dme-miR-960
	scaffold00126_5457	bdo-bantam	scaffold00255_BDOR_011678-RA:UTR2	scaffold00255	BDOR_011678-RA	FBgn0035727	CG10063	dme-miR-305
	scaffold00126_5457	bdo-bantam	scaffold00008_BDOR_001779-RA:UTR6	scaffold00008	BDOR_001779-RA	FBgn0037751	topi	dme-miR-1006
	scaffold00126_5457	bdo-bantam	scaffold00003_BDOR_000991-RA:UTR1	scaffold00003	BDOR_000991-RA	FBgn0040069	vanin-like	dme-miR-8
	scaffold00126_5457	bdo-bantam	scaffold00085_BDOR_007932-RA:UTR3	scaffold00085	BDOR_007932-RA	FBgn0041629	Hexo2	dme-miR-976
	scaffold00126_5457	bdo-bantam	scaffold00025_BDOR_003266-RA:UTR2	scaffold00025	BDOR_003266-RA	FBgn0085327	CG34298	dme-miR-137
	scaffold00126_5457	bdo-bantam	scaffold00002_BDOR_000719-RA:UTR2	scaffold00002	BDOR_000719-RA	#N/A	#N/A	#N/A
	scaffold00126_5457	bdo-bantam	scaffold00006_BDOR_001387-RA:UTR2	scaffold00006	BDOR_001387-RA	#N/A	#N/A	#N/A
	scaffold00126_5457	bdo-bantam	scaffold00110_BDOR_008726-RA:UTR2	scaffold00110	BDOR_008726-RA	#N/A	#N/A	#N/A
	scaffold00126_5457	bdo-bantam	scaffold00066_BDOR_007214-RA:UTR1	scaffold00066	BDOR_007214-RA	#N/A	#N/A	#N/A
	scaffold00126_5457	bdo-bantam	scaffold00066_BDOR_007214-RA:UTR1	scaffold00066	BDOR_007214-RA	#N/A	#N/A	#N/A
	scaffold00126_5457	bdo-bantam	scaffold00014_BDOR_002290-RA:UTR2	scaffold00014	BDOR_002290-RA	#N/A	#N/A	#N/A
	scaffold00126_5457	bdo-bantam	scaffold00027_BDOR_003861-RA:UTR1	scaffold00027	BDOR_003861-RA	#N/A	#N/A	#N/A
	scaffold00126_5457	bdo-bantam	scaffold00008_BDOR_001744-RA:UTR2	scaffold00008	BDOR_001744-RA	#N/A	#N/A	#N/A
	scaffold00126_5457	bdo-bantam	scaffold00041_BDOR_005191-RA:UTR2	scaffold00041	BDOR_005191-RA	#N/A	#N/A	#N/A
	scaffold00126_5457	bdo-bantam	scaffold00014_BDOR_002308-RA:UTR3	scaffold00014	BDOR_002308-RA	#N/A	#N/A	#N/A
	scaffold00126_5457	bdo-bantam	scaffold00160_BDOR_010488-RA:UTR1	scaffold00160	BDOR_010488-RA	#N/A	#N/A	#N/A
	scaffold00126_5457	bdo-bantam	scaffold00012_BDOR_002977-RA:UTR2	scaffold00012	BDOR_002977-RA	#N/A	#N/A	#N/A
	scaffold00126_5457	bdo-bantam	scaffold00012_BDOR_003045-RA:UTR2	scaffold00012	BDOR_003045-RA	#N/A	#N/A	#N/A
	scaffold00126_5457	bdo-bantam	scaffold00012_BDOR_003045-RB:UTR1	scaffold00012	BDOR_003045-RB	#N/A	#N/A	#N/A
	scaffold00020_1401	bdo-bdo-mir-2c	scaffold00050_BDOR_005872-RA:UTR2	scaffold00050	BDOR_005872-RA	FBgn0016123	Aph-4	#N/A
	scaffold00020_1401	bdo-bdo-mir-2c	scaffold00052_BDOR_006128-RA:UTR3	scaffold00052	BDOR_006128-RA	FBgn0016684	NaPi-T	dme-miR-977
	scaffold00020_1401	bdo-bdo-mir-2c	scaffold00007_BDOR_001496-RA:UTR3	scaffold00007	BDOR_001496-RA	FBgn0028490	CG31705	dme-miR-10-3p
	scaffold00020_1401	bdo-bdo-mir-2c	scaffold00334_BDOR_012429-RA:UTR3	scaffold00334	BDOR_012429-RA	FBgn0031143	CG1532	dme-miR-987
	scaffold00020_1401	bdo-bdo-mir-2c	scaffold00033_BDOR_005017-RA:UTR9	scaffold00033	BDOR_005017-RA	FBgn0031150	bves	dme-miR-190
	scaffold00020_1401	bdo-bdo-mir-2c	scaffold00014_BDOR_002335-RA:UTR3	scaffold00014	BDOR_002335-RA	FBgn0031491	alpha4GT1	dme-miR-4
	scaffold00020_1401	bdo-bdo-mir-2c	scaffold00007_BDOR_001580-RA:UTR1	scaffold00007	BDOR_001580-RA	FBgn0031663	CG8891	#N/A
	scaffold00020_1401	bdo-bdo-mir-2c	scaffold00371_BDOR_012720-RA:UTR3	scaffold00371	BDOR_012720-RA	FBgn0034661	CG4386	dme-miR-1006
	scaffold00020_1401	bdo-bdo-mir-2c	scaffold00024_BDOR_003157-RA:UTR2	scaffold00024	BDOR_003157-RA	FBgn0035287	CG13937	dme-miR-1000
	scaffold00020_1401	bdo-bdo-mir-2c	scaffold00066_BDOR_007245-RA:UTR3	scaffold00066	BDOR_007245-RA	FBgn0036501	CG7272	dme-miR-1000
	scaffold00020_1401	bdo-bdo-mir-2c	scaffold00117_BDOR_009057-RA:UTR2	scaffold00117	BDOR_009057-RA	FBgn0037814	CG6325	dme-miR-276b
	scaffold00020_1401	bdo-bdo-mir-2c	scaffold00011_BDOR_002637-RB:UTR3	scaffold00011	BDOR_002637-RB	FBgn0050296	RIC-3	#N/A
	scaffold00020_1401	bdo-bdo-mir-2c	scaffold00001_BDOR_000044-RB:UTR2	scaffold00001	BDOR_000044-RB	FBgn0051855	CG31855	dme-miR-305
	scaffold00020_1401	bdo-bdo-mir-2c	scaffold00182_BDOR_011153-RA:UTR5	scaffold00182	BDOR_011153-RA	#N/A	#N/A	#N/A
	scaffold00020_1401	bdo-bdo-mir-2c	scaffold00182_BDOR_011153-RA:UTR7	scaffold00182	BDOR_011153-RA	#N/A	#N/A	#N/A
	scaffold00020_1401	bdo-bdo-mir-2c	scaffold00120_BDOR_009264-RA:UTR2	scaffold00120	BDOR_009264-RA	#N/A	#N/A	#N/A
	scaffold00020_1401	bdo-bdo-mir-2c	scaffold00181_BDOR_010692-RA:UTR4	scaffold00181	BDOR_010692-RA	#N/A	#N/A	#N/A
	scaffold00020_1401	bdo-bdo-mir-2c	scaffold00067_BDOR_006839-RA:UTR2	scaffold00067	BDOR_006839-RA	#N/A	#N/A	#N/A
	scaffold00020_1401	bdo-bdo-mir-2c	scaffold00202_BDOR_011064-RA:UTR2	scaffold00202	BDOR_011064-RA	#N/A	#N/A	#N/A
	scaffold00020_1401	bdo-bdo-mir-2c	scaffold00183_BDOR_010644-RA:UTR2	scaffold00183	BDOR_010644-RA	#N/A	#N/A	#N/A
	scaffold00020_1401	bdo-bdo-mir-2c	scaffold00040_BDOR_004972-RA:UTR4	scaffold00040	BDOR_004972-RA	#N/A	#N/A	#N/A
	scaffold00020_1401	bdo-bdo-mir-2c	scaffold00079_BDOR_007489-RA:UTR4	scaffold00079	BDOR_007489-RA	#N/A	#N/A	#N/A
	scaffold00020_1401	bdo-bdo-mir-2c	scaffold00007_BDOR_001519-RA:UTR2	scaffold00007	BDOR_001519-RA	#N/A	#N/A	#N/A
	scaffold00020_1401	bdo-bdo-mir-2c	scaffold00293_BDOR_012070-RA:UTR5	scaffold00293	BDOR_012070-RA	#N/A	#N/A	#N/A
	scaffold00020_1401	bdo-bdo-mir-2c	scaffold00263_BDOR_011939-RA:UTR2	scaffold00263	BDOR_011939-RA	#N/A	#N/A	#N/A
	scaffold00020_1401	bdo-bdo-mir-2c	scaffold00026_BDOR_003752-RA:UTR5	scaffold00026	BDOR_003752-RA	#N/A	#N/A	#N/A
	scaffold00020_1401	bdo-bdo-mir-2c	scaffold00057_BDOR_006419-RA:UTR1	scaffold00057	BDOR_006419-RA	#N/A	#N/A	#N/A
	scaffold00020_1401	bdo-bdo-mir-2c	scaffold00251_BDOR_011594-RA:UTR2	scaffold00251	BDOR_011594-RA	#N/A	#N/A	#N/A
	scaffold00020_1401	bdo-bdo-mir-2c	scaffold00102_BDOR_008533-RA:UTR2	scaffold00102	BDOR_008533-RA	#N/A	#N/A	#N/A
	scaffold00027_1822	bdo-mir-79-1	scaffold00019_BDOR_002781-RA:UTR2	scaffold00019	BDOR_002781-RA	FBgn0000448	Hr46	dme-miR-317
	scaffold00027_1822	bdo-mir-79-1	scaffold00036_BDOR_004336-RA:UTR3	scaffold00036	BDOR_004336-RA	FBgn0002778	mnd	dme-miR-1014
	scaffold00027_1822	bdo-mir-79-1	scaffold00085_BDOR_007923-RA:UTR5	scaffold00085	BDOR_007923-RA	FBgn0003447	sn	dme-miR-79
	scaffold00027_1822	bdo-mir-79-1	scaffold00062_BDOR_007099-RA:UTR4	scaffold00062	BDOR_007099-RA	FBgn0003969	vap	dme-miR-277
	scaffold00027_1822	bdo-mir-79-1	scaffold00041_BDOR_005114-RA:UTR2	scaffold00041	BDOR_005114-RA	FBgn0005659	Ets98B	#N/A
	scaffold00027_1822	bdo-mir-79-1	scaffold00026_BDOR_003769-RA:UTR2	scaffold00026	BDOR_003769-RA	FBgn0011764	Dsp1	dme-miR-960
	scaffold00027_1822	bdo-mir-79-1	scaffold00121_BDOR_008673-RA:UTR2	scaffold00121	BDOR_008673-RA	FBgn0016038	mod(r)	dme-miR-987
	scaffold00027_1822	bdo-mir-79-1	scaffold00148_BDOR_010294-RA:UTR1	scaffold00148	BDOR_010294-RA	FBgn0021767	org-1	#N/A
	scaffold00027_1822	bdo-mir-79-1	scaffold00035_BDOR_003928-RA:UTR2	scaffold00035	BDOR_003928-RA	FBgn0027945	ppl	dme-miR-976
	scaffold00027_1822	bdo-mir-79-1	scaffold00002_BDOR_000763-RA:UTR2	scaffold00002	BDOR_000763-RA	FBgn0028530	mTTF	dme-miR-989
	scaffold00027_1822	bdo-mir-79-1	scaffold00015_BDOR_002137-RA:UTR3	scaffold00015	BDOR_002137-RA	FBgn0029002	miple2	dme-miR-iab-4-5p
	scaffold00027_1822	bdo-mir-79-1	scaffold00085_BDOR_007970-RA:UTR2	scaffold00085	BDOR_007970-RA	FBgn0029736	CG4041	#N/A
	scaffold00027_1822	bdo-mir-79-1	scaffold00015_BDOR_002133-RA:UTR4	scaffold00015	BDOR_002133-RA	FBgn0031876	Atac1	dme-miR-305
	scaffold00027_1822	bdo-mir-79-1	scaffold00169_BDOR_010430-RA:UTR2	scaffold00169	BDOR_010430-RA	FBgn0032154	mtDNA-helicase	#N/A
	scaffold00027_1822	bdo-mir-79-1	scaffold00055_BDOR_005816-RA:UTR4	scaffold00055	BDOR_005816-RA	FBgn0032224	Sps2	dme-miR-375
	scaffold00027_1822	bdo-mir-79-1	scaffold00010_BDOR_001869-RA:UTR3	scaffold00010	BDOR_001869-RA	FBgn0032685	CG10211	dme-miR-958
	scaffold00027_1822	bdo-mir-79-1	scaffold00019_BDOR_002732-RA:UTR2	scaffold00019	BDOR_002732-RA	FBgn0033544	CG7220	dme-miR-999
	scaffold00027_1822	bdo-mir-79-1	scaffold00083_BDOR_007407-RA:UTR2	scaffold00083	BDOR_007407-RA	FBgn0033842	cbc	dme-miR-1014
	scaffold00027_1822	bdo-mir-79-1	scaffold00032_BDOR_004679-RA:UTR2	scaffold00032	BDOR_004679-RA	FBgn0034237	eIF3-S9	dme-miR-976
	scaffold00027_1822	bdo-mir-79-1	scaffold00119_BDOR_009144-RA:UTR5	scaffold00119	BDOR_009144-RA	FBgn0035290	dsb	#N/A
	scaffold00027_1822	bdo-mir-79-1	scaffold00030_BDOR_004205-RA:UTR2	scaffold00030	BDOR_004205-RA	FBgn0035725	Mis12	dme-miR-999
	scaffold00027_1822	bdo-mir-79-1	scaffold00015_BDOR_002074-RA:UTR2	scaffold00015	BDOR_002074-RA	FBgn0036169	Fuca	dme-miR-4
	scaffold00027_1822	bdo-mir-79-1	scaffold00088_BDOR_007441-RA:UTR2	scaffold00088	BDOR_007441-RA	FBgn0036402	CG6650	dme-miR-987
	scaffold00027_1822	bdo-mir-79-1	scaffold00021_BDOR_003688-RA:UTR2	scaffold00021	BDOR_003688-RA	FBgn0036498	CG13455	dme-miR-968
	scaffold00027_1822	bdo-mir-79-1	scaffold00044_BDOR_006549-RA:UTR2	scaffold00044	BDOR_006549-RA	FBgn0036545	GXIVsPLA2	dme-miR-283
	scaffold00027_1822	bdo-mir-79-1	scaffold00125_BDOR_009034-RA:UTR3	scaffold00125	BDOR_009034-RA	FBgn0036844	Mkp3	dme-miR-976
	scaffold00027_1822	bdo-mir-79-1	scaffold00088_BDOR_007445-RA:UTR2	scaffold00088	BDOR_007445-RA	FBgn0036992	CG11796	dme-miR-315
	scaffold00027_1822	bdo-mir-79-1	scaffold00047_BDOR_005998-RA:UTR2	scaffold00047	BDOR_005998-RA	FBgn0037009	CG5104	dme-miR-999
	scaffold00027_1822	bdo-mir-79-1	scaffold00001_BDOR_000139-RA:UTR2	scaffold00001	BDOR_000139-RA	FBgn0037137	Nopp140	dme-miR-964
	scaffold00027_1822	bdo-mir-79-1	scaffold00030_BDOR_004212-RA:UTR2	scaffold00030	BDOR_004212-RA	FBgn0037265	spartin	#N/A
	scaffold00027_1822	bdo-mir-79-1	scaffold00205_BDOR_011516-RA:UTR3	scaffold00205	BDOR_011516-RA	FBgn0037466	CG1965	dme-miR-1007
	scaffold00027_1822	bdo-mir-79-1	scaffold00117_BDOR_009053-RA:UTR2	scaffold00117	BDOR_009053-RA	FBgn0037534	CG2781	dme-miR-304
	scaffold00027_1822	bdo-mir-79-1	scaffold00001_BDOR_000045-RA:UTR3	scaffold00001	BDOR_000045-RA	FBgn0037757	CG8516	#N/A
	scaffold00027_1822	bdo-mir-79-1	scaffold00017_BDOR_002837-RA:UTR2	scaffold00017	BDOR_002837-RA	FBgn0038319	mRpL9	dme-miR-274
	scaffold00027_1822	bdo-mir-79-1	scaffold00041_BDOR_005162-RA:UTR10	scaffold00041	BDOR_005162-RA	FBgn0039157	Myo95E	dme-miR-263b
	scaffold00027_1822	bdo-mir-79-1	scaffold00020_BDOR_003481-RA:UTR3	scaffold00020	BDOR_003481-RA	FBgn0039632	Cul5	#N/A
	scaffold00027_1822	bdo-mir-79-1	scaffold00075_BDOR_006671-RA:UTR8	scaffold00075	BDOR_006671-RA	FBgn0039994	conu	#N/A
	scaffold00027_1822	bdo-mir-79-1	scaffold00001_BDOR_000270-RA:UTR2	scaffold00001	BDOR_000270-RA	FBgn0042119	Cpr65Au	#N/A
	scaffold00027_1822	bdo-mir-79-1	scaffold00001_BDOR_000103-RA:UTR2	scaffold00001	BDOR_000103-RA	FBgn0051465	CG31465	#N/A
	scaffold00027_1822	bdo-mir-79-1	scaffold00007_BDOR_001624-RA:UTR2	scaffold00007	BDOR_001624-RA	FBgn0051660	pog	#N/A
	scaffold00027_1822	bdo-mir-79-1	scaffold00021_BDOR_003724-RA:UTR2	scaffold00021	BDOR_003724-RA	FBgn0064766	CG7600	dme-miR-iab-4as-5p
	scaffold00027_1822	bdo-mir-79-1	scaffold00063_BDOR_006411-RA:UTR3	scaffold00063	BDOR_006411-RA	FBgn0259938	cwo	dme-miR-315
	scaffold00027_1822	bdo-mir-79-1	scaffold00298_BDOR_012224-RA:UTR2	scaffold00298	BDOR_012224-RA	FBgn0260959	MCPH1	#N/A
	scaffold00027_1822	bdo-mir-79-1	scaffold00152_BDOR_009778-RA:UTR3	scaffold00152	BDOR_009778-RA	FBgn0261573	CoRest	dme-miR-iab-4as-5p
	scaffold00027_1822	bdo-mir-79-1	scaffold00068_BDOR_006774-RA:UTR2	scaffold00068	BDOR_006774-RA	FBgn0261680	CG42727	#N/A
	scaffold00027_1822	bdo-mir-79-1	scaffold00166_BDOR_010227-RA:UTR3	scaffold00166	BDOR_010227-RA	FBgn0263109	CG43366	#N/A
	scaffold00027_1822	bdo-mir-79-1	scaffold00002_BDOR_000714-RA:UTR3	scaffold00002	BDOR_000714-RA	FBgn0264443	CG43861	#N/A
	scaffold00027_1822	bdo-mir-79-1	scaffold00134_BDOR_009558-RA:UTR2	scaffold00134	BDOR_009558-RA	FBgn0265266	CG13639	#N/A
	scaffold00027_1822	bdo-mir-79-1	scaffold00042_BDOR_005333-RA:UTR2	scaffold00042	BDOR_005333-RA	FBgn0266111	ana3	#N/A
	scaffold00027_1822	bdo-mir-79-1	scaffold00169_BDOR_010420-RA:UTR2	scaffold00169	BDOR_010420-RA	#N/A	#N/A	#N/A
	scaffold00027_1822	bdo-mir-79-1	scaffold00111_BDOR_009015-RA:UTR2	scaffold00111	BDOR_009015-RA	#N/A	#N/A	#N/A
	scaffold00027_1822	bdo-mir-79-1	scaffold00040_BDOR_004967-RA:UTR1	scaffold00040	BDOR_004967-RA	#N/A	#N/A	#N/A
	scaffold00027_1822	bdo-mir-79-1	scaffold00083_BDOR_007422-RA:UTR4	scaffold00083	BDOR_007422-RA	#N/A	#N/A	#N/A
	scaffold00027_1822	bdo-mir-79-1	scaffold00054_BDOR_005705-RA:UTR3	scaffold00054	BDOR_005705-RA	#N/A	#N/A	#N/A
	scaffold00027_1822	bdo-mir-79-1	scaffold00054_BDOR_005705-RA:UTR3	scaffold00054	BDOR_005705-RA	#N/A	#N/A	#N/A
	scaffold00027_1822	bdo-mir-79-1	scaffold00018_BDOR_003102-RA:UTR2	scaffold00018	BDOR_003102-RA	#N/A	#N/A	#N/A
	scaffold00027_1822	bdo-mir-79-1	scaffold00065_BDOR_006948-RA:UTR2	scaffold00065	BDOR_006948-RA	#N/A	#N/A	#N/A
	scaffold00027_1822	bdo-mir-79-1	scaffold00029_BDOR_004167-RA:UTR2	scaffold00029	BDOR_004167-RA	#N/A	#N/A	#N/A
	scaffold00027_1822	bdo-mir-79-1	scaffold00061_BDOR_006118-RA:UTR2	scaffold00061	BDOR_006118-RA	#N/A	#N/A	#N/A
	scaffold00027_1822	bdo-mir-79-1	scaffold00003_BDOR_000884-RA:UTR3	scaffold00003	BDOR_000884-RA	#N/A	#N/A	#N/A
	scaffold00027_1822	bdo-mir-79-1	scaffold00005_BDOR_001163-RA:UTR2	scaffold00005	BDOR_001163-RA	#N/A	#N/A	#N/A
	scaffold00027_1822	bdo-mir-79-1	scaffold00120_BDOR_009241-RA:UTR2	scaffold00120	BDOR_009241-RA	#N/A	#N/A	#N/A
	scaffold00027_1822	bdo-mir-79-1	scaffold00148_BDOR_010282-RA:UTR3	scaffold00148	BDOR_010282-RA	#N/A	#N/A	#N/A
	scaffold00027_1822	bdo-mir-79-1	scaffold00064_BDOR_007195-RA:UTR1	scaffold00064	BDOR_007195-RA	#N/A	#N/A	#N/A
	scaffold00027_1822	bdo-mir-79-1	scaffold00164_BDOR_010368-RA:UTR3	scaffold00164	BDOR_010368-RA	#N/A	#N/A	#N/A
	scaffold00027_1822	bdo-mir-79-1	scaffold00251_BDOR_011599-RA:UTR2	scaffold00251	BDOR_011599-RA	#N/A	#N/A	#N/A
	scaffold00027_1822	bdo-mir-79-1	scaffold00003_BDOR_000803-RA:UTR3	scaffold00003	BDOR_000803-RA	#N/A	#N/A	#N/A
	scaffold00027_1822	bdo-mir-79-1	scaffold00021_BDOR_003712-RA:UTR2	scaffold00021	BDOR_003712-RA	#N/A	#N/A	#N/A
	scaffold00027_1822	bdo-mir-79-1	scaffold00160_BDOR_010488-RA:UTR1	scaffold00160	BDOR_010488-RA	#N/A	#N/A	#N/A
	scaffold00027_1822	bdo-mir-79-1	scaffold00088_BDOR_007473-RA:UTR1	scaffold00088	BDOR_007473-RA	#N/A	#N/A	#N/A
	scaffold00027_1822	bdo-mir-79-1	scaffold00084_BDOR_007342-RA:UTR1	scaffold00084	BDOR_007342-RA	#N/A	#N/A	#N/A
	scaffold00027_1822	bdo-mir-79-1	scaffold00057_BDOR_006450-RA:UTR2	scaffold00057	BDOR_006450-RA	#N/A	#N/A	#N/A
	scaffold00027_1822	bdo-mir-79-1	scaffold00009_BDOR_001958-RA:UTR5	scaffold00009	BDOR_001958-RA	#N/A	#N/A	#N/A
	scaffold00027_1822	bdo-mir-79-1	scaffold00189_BDOR_010677-RA:UTR2	scaffold00189	BDOR_010677-RA	#N/A	#N/A	#N/A
	scaffold00027_1822	bdo-mir-79-1	scaffold00005_BDOR_001141-RA:UTR3	scaffold00005	BDOR_001141-RA	#N/A	#N/A	#N/A
	scaffold00027_1822	bdo-mir-79-1	scaffold00197_BDOR_011347-RA:UTR3	scaffold00197	BDOR_011347-RA	#N/A	#N/A	#N/A
	scaffold00027_1822	bdo-mir-79-1	scaffold00219_BDOR_011356-RA:UTR2	scaffold00219	BDOR_011356-RA	#N/A	#N/A	#N/A
	scaffold00027_1822	bdo-mir-79-1	scaffold00006_BDOR_001297-RA:UTR2	scaffold00006	BDOR_001297-RA	#N/A	#N/A	#N/A
	scaffold00027_1822	bdo-mir-79-1	scaffold00013_BDOR_002497-RA:UTR2	scaffold00013	BDOR_002497-RA	#N/A	#N/A	#N/A
	scaffold00027_1822	bdo-mir-79-1	scaffold00067_BDOR_006829-RA:UTR2	scaffold00067	BDOR_006829-RA	#N/A	#N/A	#N/A
	scaffold00027_1822	bdo-mir-79-1	scaffold00036_BDOR_004321-RA:UTR2	scaffold00036	BDOR_004321-RA	#N/A	#N/A	#N/A
	scaffold00027_1822	bdo-mir-79-1	scaffold00070_BDOR_006641-RA:UTR4	scaffold00070	BDOR_006641-RA	#N/A	#N/A	#N/A
	scaffold00027_1822	bdo-mir-79-1	scaffold00042_BDOR_005328-RB:UTR2	scaffold00042	BDOR_005328-RB	#N/A	#N/A	#N/A
	scaffold00264_7791	#N/A	scaffold00208_BDOR_011622-RA:UTR2	scaffold00208	BDOR_011622-RA	FBgn0000524	dx	dme-miR-210
	scaffold00264_7791	#N/A	scaffold00005_BDOR_001202-RA:UTR1	scaffold00005	BDOR_001202-RA	FBgn0003165	pum	dme-miR-375
	scaffold00264_7791	#N/A	scaffold00062_BDOR_007099-RA:UTR4	scaffold00062	BDOR_007099-RA	FBgn0003969	vap	dme-miR-277
	scaffold00264_7791	#N/A	scaffold00162_BDOR_010159-RA:UTR2	scaffold00162	BDOR_010159-RA	FBgn0015838	Vang	dme-miR-968
	scaffold00264_7791	#N/A	scaffold00018_BDOR_003089-RA:UTR3	scaffold00018	BDOR_003089-RA	FBgn0031186	#N/A	#N/A
	scaffold00264_7791	#N/A	scaffold00034_BDOR_005594-RA:UTR9	scaffold00034	BDOR_005594-RA	FBgn0034688	CG11474	dme-miR-960
	scaffold00264_7791	#N/A	scaffold00023_BDOR_003567-RA:UTR2	scaffold00023	BDOR_003567-RA	FBgn0034753	CG2852	dme-miR-277
	scaffold00264_7791	#N/A	scaffold00096_BDOR_008296-RA:UTR2	scaffold00096	BDOR_008296-RA	FBgn0035251	CG7967	dme-miR-5
	scaffold00264_7791	#N/A	scaffold00309_BDOR_012309-RA:UTR2	scaffold00309	BDOR_012309-RA	FBgn0037213	CG12581	dme-miR-124
	scaffold00264_7791	#N/A	scaffold00030_BDOR_004212-RA:UTR2	scaffold00030	BDOR_004212-RA	FBgn0037265	spartin	#N/A
	scaffold00264_7791	#N/A	scaffold00205_BDOR_011516-RA:UTR3	scaffold00205	BDOR_011516-RA	FBgn0037466	CG1965	dme-miR-1007
	scaffold00264_7791	#N/A	scaffold00013_BDOR_002396-RA:UTR2	scaffold00013	BDOR_002396-RA	FBgn0037856	Leash	#N/A
	scaffold00264_7791	#N/A	scaffold00020_BDOR_003400-RA:UTR2	scaffold00020	BDOR_003400-RA	FBgn0038014	CG10041	#N/A
	scaffold00264_7791	#N/A	scaffold00143_BDOR_009465-RA:UTR2	scaffold00143	BDOR_009465-RA	FBgn0038088	CG10126	dme-miR-1006
	scaffold00264_7791	#N/A	scaffold00205_BDOR_011505-RA:UTR2	scaffold00205	BDOR_011505-RA	FBgn0038387	blp	dme-miR-305
	scaffold00264_7791	#N/A	scaffold00032_BDOR_004721-RA:UTR2	scaffold00032	BDOR_004721-RA	FBgn0038659	EndoA	dme-miR-283
	scaffold00264_7791	#N/A	scaffold00017_BDOR_002799-RA:UTR2	scaffold00017	BDOR_002799-RA	FBgn0039634	alpha-Man-Ib	#N/A
	scaffold00264_7791	#N/A	scaffold00040_BDOR_004978-RA:UTR2	scaffold00040	BDOR_004978-RA	FBgn0042180	CG18870	dme-miR-304
	scaffold00264_7791	#N/A	scaffold00007_BDOR_001507-RA:UTR3	scaffold00007	BDOR_001507-RA	FBgn0264800	#N/A	#N/A
	scaffold00264_7791	#N/A	scaffold00052_BDOR_006131-RA:UTR3	scaffold00052	BDOR_006131-RA	#N/A	#N/A	#N/A
	scaffold00264_7791	#N/A	scaffold00006_BDOR_001387-RA:UTR2	scaffold00006	BDOR_001387-RA	#N/A	#N/A	#N/A
	scaffold00264_7791	#N/A	scaffold00018_BDOR_003090-RA:UTR2	scaffold00018	BDOR_003090-RA	#N/A	#N/A	#N/A
	scaffold00264_7791	#N/A	scaffold00342_BDOR_012361-RA:UTR4	scaffold00342	BDOR_012361-RA	#N/A	#N/A	#N/A
	scaffold00264_7791	#N/A	scaffold00346_BDOR_012418-RA:UTR5	scaffold00346	BDOR_012418-RA	#N/A	#N/A	#N/A
	scaffold00264_7791	#N/A	scaffold00208_BDOR_011616-RA:UTR2	scaffold00208	BDOR_011616-RA	#N/A	#N/A	#N/A
	scaffold00264_7791	#N/A	scaffold00186_BDOR_010843-RA:UTR2	scaffold00186	BDOR_010843-RA	#N/A	#N/A	#N/A
	scaffold00264_7791	#N/A	scaffold00007_BDOR_001519-RA:UTR4	scaffold00007	BDOR_001519-RA	#N/A	#N/A	#N/A
	scaffold00264_7791	#N/A	scaffold00293_BDOR_012070-RA:UTR11	scaffold00293	BDOR_012070-RA	#N/A	#N/A	#N/A
	scaffold00264_7791	#N/A	scaffold00162_BDOR_010166-RA:UTR2	scaffold00162	BDOR_010166-RA	#N/A	#N/A	#N/A
	scaffold00264_7791	#N/A	scaffold00126_BDOR_009507-RA:UTR2	scaffold00126	BDOR_009507-RA	#N/A	#N/A	#N/A
	scaffold00264_7791	#N/A	scaffold00005_BDOR_001217-RA:UTR2	scaffold00005	BDOR_001217-RA	#N/A	#N/A	#N/A
	scaffold00264_7791	#N/A	scaffold00073_BDOR_007600-RA:UTR2	scaffold00073	BDOR_007600-RA	#N/A	#N/A	#N/A
	scaffold00264_7791	#N/A	scaffold00005_BDOR_001113-RA:UTR6	scaffold00005	BDOR_001113-RA	#N/A	#N/A	#N/A
	scaffold00264_7791	#N/A	scaffold00035_BDOR_003912-RA:UTR5	scaffold00035	BDOR_003912-RA	#N/A	#N/A	#N/A
	scaffold00264_7791	#N/A	scaffold00007_BDOR_001516-RA:UTR3	scaffold00007	BDOR_001516-RA	#N/A	#N/A	#N/A
	scaffold00073_3803	bdo-mir-13a	scaffold00008_BDOR_001762-RA:UTR1	scaffold00008	BDOR_001762-RA	FBgn0001235	hth	dme-miR-iab-4-5p
	scaffold00073_3803	bdo-mir-13a	scaffold00115_BDOR_009293-RA:UTR3	scaffold00115	BDOR_009293-RA	FBgn0003978	vls	dme-miR-375
	scaffold00073_3803	bdo-mir-13a	scaffold00022_BDOR_004047-RA:UTR3	scaffold00022	BDOR_004047-RA	FBgn0004583	ex	dme-miR-277
	scaffold00073_3803	bdo-mir-13a	scaffold00133_BDOR_009676-RA:UTR2	scaffold00133	BDOR_009676-RA	FBgn0010441	pll	dme-miR-1
	scaffold00073_3803	bdo-mir-13a	scaffold00050_BDOR_005872-RA:UTR2	scaffold00050	BDOR_005872-RA	FBgn0016123	Aph-4	#N/A
	scaffold00073_3803	bdo-mir-13a	scaffold00148_BDOR_010262-RA:UTR2	scaffold00148	BDOR_010262-RA	FBgn0024998	CG2685	dme-miR-1011
	scaffold00073_3803	bdo-mir-13a	scaffold00102_BDOR_008505-RA:UTR2	scaffold00102	BDOR_008505-RA	FBgn0027453	Dnz1	dme-miR-79
	scaffold00073_3803	bdo-mir-13a	scaffold00004_BDOR_000339-RA:UTR2	scaffold00004	BDOR_000339-RA	FBgn0029088	disp	dme-miR-31b
	scaffold00073_3803	bdo-mir-13a	scaffold00073_BDOR_007581-RA:UTR3	scaffold00073	BDOR_007581-RA	FBgn0030701	CG16952	dme-miR-375
	scaffold00073_3803	bdo-mir-13a	scaffold00010_BDOR_001785-RA:UTR2	scaffold00010	BDOR_001785-RA	FBgn0032005	Snx6	dme-miR-8
	scaffold00073_3803	bdo-mir-13a	scaffold00243_BDOR_011635-RA:UTR2	scaffold00243	BDOR_011635-RA	FBgn0032193	CG5727	dme-miR-190
	scaffold00073_3803	bdo-mir-13a	scaffold00021_BDOR_003654-RA:UTR3	scaffold00021	BDOR_003654-RA	FBgn0033783	CG17019	dme-miR-996
	scaffold00073_3803	bdo-mir-13a	scaffold00040_BDOR_004979-RB:UTR3	scaffold00040	BDOR_004979-RB	FBgn0034639	CG15673	dme-miR-14
	scaffold00073_3803	bdo-mir-13a	scaffold00034_BDOR_005594-RA:UTR11	scaffold00034	BDOR_005594-RA	FBgn0034688	CG11474	dme-miR-960
	scaffold00073_3803	bdo-mir-13a	scaffold00057_BDOR_006428-RA:UTR2	scaffold00057	BDOR_006428-RA	FBgn0036039	Naa60	#N/A
	scaffold00073_3803	bdo-mir-13a	scaffold00021_BDOR_003688-RA:UTR2	scaffold00021	BDOR_003688-RA	FBgn0036498	CG13455	dme-miR-968
	scaffold00073_3803	bdo-mir-13a	scaffold00044_BDOR_006567-RA:UTR3	scaffold00044	BDOR_006567-RA	FBgn0036953	CG17145	dme-miR-1014
	scaffold00073_3803	bdo-mir-13a	scaffold00275_BDOR_012037-RA:UTR2	scaffold00275	BDOR_012037-RA	FBgn0037050	CG10566	dme-miR-963
	scaffold00073_3803	bdo-mir-13a	scaffold00117_BDOR_009057-RA:UTR2	scaffold00117	BDOR_009057-RA	FBgn0037814	CG6325	dme-miR-276b
	scaffold00073_3803	bdo-mir-13a	scaffold00001_BDOR_000053-RA:UTR3	scaffold00001	BDOR_000053-RA	FBgn0038063	Octbeta2R	#N/A
	scaffold00073_3803	bdo-mir-13a	scaffold00143_BDOR_009448-RA:UTR6	scaffold00143	BDOR_009448-RA	FBgn0039727	CG15523	dme-miR-308
	scaffold00073_3803	bdo-mir-13a	scaffold00002_BDOR_000695-RA:UTR2	scaffold00002	BDOR_000695-RA	FBgn0040010	CG17493	dme-miR-283
	scaffold00073_3803	bdo-mir-13a	scaffold00004_BDOR_000547-RA:UTR1	scaffold00004	BDOR_000547-RA	FBgn0053100	4EHP	dme-miR-989
	scaffold00073_3803	bdo-mir-13a	scaffold00010_BDOR_001874-RA:UTR4	scaffold00010	BDOR_001874-RA	FBgn0053526	PNUTS	dme-miR-994
	scaffold00073_3803	bdo-mir-13a	scaffold00069_BDOR_006900-RA:UTR4	scaffold00069	BDOR_006900-RA	FBgn0260444	Not10	#N/A
	scaffold00073_3803	bdo-mir-13a	scaffold00005_BDOR_001168-RA:UTR2	scaffold00005	BDOR_001168-RA	FBgn0261984	Ire1	#N/A
	scaffold00073_3803	bdo-mir-13a	scaffold00182_BDOR_011153-RA:UTR5	scaffold00182	BDOR_011153-RA	#N/A	#N/A	#N/A
	scaffold00073_3803	bdo-mir-13a	scaffold00182_BDOR_011153-RA:UTR7	scaffold00182	BDOR_011153-RA	#N/A	#N/A	#N/A
	scaffold00073_3803	bdo-mir-13a	scaffold00010_BDOR_001785-RB:UTR1	scaffold00010	BDOR_001785-RB	#N/A	#N/A	#N/A
	scaffold00073_3803	bdo-mir-13a	scaffold00002_BDOR_000605-RA:UTR1	scaffold00002	BDOR_000605-RA	#N/A	#N/A	#N/A
	scaffold00073_3803	bdo-mir-13a	scaffold00126_BDOR_009511-RA:UTR2	scaffold00126	BDOR_009511-RA	#N/A	#N/A	#N/A
	scaffold00073_3803	bdo-mir-13a	scaffold00005_BDOR_001245-RA:UTR5	scaffold00005	BDOR_001245-RA	#N/A	#N/A	#N/A
	scaffold00073_3803	bdo-mir-13a	scaffold00072_BDOR_007015-RA:UTR9	scaffold00072	BDOR_007015-RA	#N/A	#N/A	#N/A
	scaffold00073_3803	bdo-mir-13a	scaffold00059_BDOR_005405-RA:UTR5	scaffold00059	BDOR_005405-RA	#N/A	#N/A	#N/A
	scaffold00073_3803	bdo-mir-13a	scaffold00012_BDOR_002939-RA:UTR3	scaffold00012	BDOR_002939-RA	#N/A	#N/A	#N/A
	scaffold00073_3803	bdo-mir-13a	scaffold00208_BDOR_011610-RA:UTR3	scaffold00208	BDOR_011610-RA	#N/A	#N/A	#N/A
	scaffold00073_3803	bdo-mir-13a	scaffold00033_BDOR_005069-RA:UTR2	scaffold00033	BDOR_005069-RA	#N/A	#N/A	#N/A
	scaffold00073_3803	bdo-mir-13a	scaffold00022_BDOR_004089-RA:UTR3	scaffold00022	BDOR_004089-RA	#N/A	#N/A	#N/A
	scaffold00073_3803	bdo-mir-13a	scaffold00346_BDOR_012418-RA:UTR3	scaffold00346	BDOR_012418-RA	#N/A	#N/A	#N/A
	scaffold00073_3803	bdo-mir-13a	scaffold00045_BDOR_004887-RA:UTR3	scaffold00045	BDOR_004887-RA	#N/A	#N/A	#N/A
	scaffold00073_3803	bdo-mir-13a	scaffold00056_BDOR_006350-RA:UTR2	scaffold00056	BDOR_006350-RA	#N/A	#N/A	#N/A
	scaffold00073_3803	bdo-mir-13a	scaffold00169_BDOR_010411-RA:UTR2	scaffold00169	BDOR_010411-RA	#N/A	#N/A	#N/A
	scaffold00073_3803	bdo-mir-13a	scaffold00064_BDOR_007147-RA:UTR3	scaffold00064	BDOR_007147-RA	#N/A	#N/A	#N/A
	scaffold00073_3803	bdo-mir-13a	scaffold00064_BDOR_007147-RA:UTR3	scaffold00064	BDOR_007147-RA	#N/A	#N/A	#N/A
	scaffold00073_3803	bdo-mir-13a	scaffold00035_BDOR_003950-RA:UTR2	scaffold00035	BDOR_003950-RA	#N/A	#N/A	#N/A
	scaffold00073_3803	bdo-mir-13a	scaffold00056_BDOR_006378-RA:UTR2	scaffold00056	BDOR_006378-RA	#N/A	#N/A	#N/A
	scaffold00073_3803	bdo-mir-13a	scaffold00022_BDOR_004036-RA:UTR3	scaffold00022	BDOR_004036-RA	#N/A	#N/A	#N/A
	scaffold00073_3803	bdo-mir-13a	scaffold00004_BDOR_000355-RA:UTR2	scaffold00004	BDOR_000355-RA	#N/A	#N/A	#N/A
	scaffold00073_3803	bdo-mir-13a	scaffold00322_BDOR_012561-RA:UTR8	scaffold00322	BDOR_012561-RA	#N/A	#N/A	#N/A
	scaffold00073_3803	bdo-mir-13a	scaffold00052_BDOR_006205-RA:UTR2	scaffold00052	BDOR_006205-RA	#N/A	#N/A	#N/A
	scaffold00073_3803	bdo-mir-13a	scaffold00023_BDOR_003627-RA:UTR2	scaffold00023	BDOR_003627-RA	#N/A	#N/A	#N/A
	scaffold00020_1405	bdo-mir-13b-1	scaffold00008_BDOR_001762-RA:UTR1	scaffold00008	BDOR_001762-RA	FBgn0001235	hth	dme-miR-iab-4-5p
	scaffold00020_1405	bdo-mir-13b-1	scaffold00115_BDOR_009293-RA:UTR3	scaffold00115	BDOR_009293-RA	FBgn0003978	vls	dme-miR-375
	scaffold00020_1405	bdo-mir-13b-1	scaffold00022_BDOR_004047-RA:UTR3	scaffold00022	BDOR_004047-RA	FBgn0004583	ex	dme-miR-277
	scaffold00020_1405	bdo-mir-13b-1	scaffold00133_BDOR_009676-RA:UTR2	scaffold00133	BDOR_009676-RA	FBgn0010441	pll	dme-miR-1
	scaffold00020_1405	bdo-mir-13b-1	scaffold00050_BDOR_005872-RA:UTR2	scaffold00050	BDOR_005872-RA	FBgn0016123	Aph-4	#N/A
	scaffold00020_1405	bdo-mir-13b-1	scaffold00148_BDOR_010262-RA:UTR2	scaffold00148	BDOR_010262-RA	FBgn0024998	CG2685	dme-miR-1011
	scaffold00020_1405	bdo-mir-13b-1	scaffold00102_BDOR_008505-RA:UTR2	scaffold00102	BDOR_008505-RA	FBgn0027453	Dnz1	dme-miR-79
	scaffold00020_1405	bdo-mir-13b-1	scaffold00004_BDOR_000339-RA:UTR2	scaffold00004	BDOR_000339-RA	FBgn0029088	disp	dme-miR-31b
	scaffold00020_1405	bdo-mir-13b-1	scaffold00073_BDOR_007581-RA:UTR3	scaffold00073	BDOR_007581-RA	FBgn0030701	CG16952	dme-miR-375
	scaffold00020_1405	bdo-mir-13b-1	scaffold00010_BDOR_001785-RA:UTR2	scaffold00010	BDOR_001785-RA	FBgn0032005	Snx6	dme-miR-8
	scaffold00020_1405	bdo-mir-13b-1	scaffold00243_BDOR_011635-RA:UTR2	scaffold00243	BDOR_011635-RA	FBgn0032193	CG5727	dme-miR-190
	scaffold00020_1405	bdo-mir-13b-1	scaffold00021_BDOR_003654-RA:UTR3	scaffold00021	BDOR_003654-RA	FBgn0033783	CG17019	dme-miR-996
	scaffold00020_1405	bdo-mir-13b-1	scaffold00040_BDOR_004979-RB:UTR3	scaffold00040	BDOR_004979-RB	FBgn0034639	CG15673	dme-miR-14
	scaffold00020_1405	bdo-mir-13b-1	scaffold00034_BDOR_005594-RA:UTR11	scaffold00034	BDOR_005594-RA	FBgn0034688	CG11474	dme-miR-960
	scaffold00020_1405	bdo-mir-13b-1	scaffold00057_BDOR_006428-RA:UTR2	scaffold00057	BDOR_006428-RA	FBgn0036039	Naa60	#N/A
	scaffold00020_1405	bdo-mir-13b-1	scaffold00021_BDOR_003688-RA:UTR2	scaffold00021	BDOR_003688-RA	FBgn0036498	CG13455	dme-miR-968
	scaffold00020_1405	bdo-mir-13b-1	scaffold00044_BDOR_006567-RA:UTR3	scaffold00044	BDOR_006567-RA	FBgn0036953	CG17145	dme-miR-1014
	scaffold00020_1405	bdo-mir-13b-1	scaffold00275_BDOR_012037-RA:UTR2	scaffold00275	BDOR_012037-RA	FBgn0037050	CG10566	dme-miR-963
	scaffold00020_1405	bdo-mir-13b-1	scaffold00117_BDOR_009057-RA:UTR2	scaffold00117	BDOR_009057-RA	FBgn0037814	CG6325	dme-miR-276b
	scaffold00020_1405	bdo-mir-13b-1	scaffold00001_BDOR_000053-RA:UTR3	scaffold00001	BDOR_000053-RA	FBgn0038063	Octbeta2R	#N/A
	scaffold00020_1405	bdo-mir-13b-1	scaffold00143_BDOR_009448-RA:UTR6	scaffold00143	BDOR_009448-RA	FBgn0039727	CG15523	dme-miR-308
	scaffold00020_1405	bdo-mir-13b-1	scaffold00002_BDOR_000695-RA:UTR2	scaffold00002	BDOR_000695-RA	FBgn0040010	CG17493	dme-miR-283
	scaffold00020_1405	bdo-mir-13b-1	scaffold00004_BDOR_000547-RA:UTR1	scaffold00004	BDOR_000547-RA	FBgn0053100	4EHP	dme-miR-989
	scaffold00020_1405	bdo-mir-13b-1	scaffold00010_BDOR_001874-RA:UTR4	scaffold00010	BDOR_001874-RA	FBgn0053526	PNUTS	dme-miR-994
	scaffold00020_1405	bdo-mir-13b-1	scaffold00069_BDOR_006900-RA:UTR4	scaffold00069	BDOR_006900-RA	FBgn0260444	Not10	#N/A
	scaffold00020_1405	bdo-mir-13b-1	scaffold00005_BDOR_001168-RA:UTR2	scaffold00005	BDOR_001168-RA	FBgn0261984	Ire1	#N/A
	scaffold00020_1405	bdo-mir-13b-1	scaffold00182_BDOR_011153-RA:UTR5	scaffold00182	BDOR_011153-RA	#N/A	#N/A	#N/A
	scaffold00020_1405	bdo-mir-13b-1	scaffold00182_BDOR_011153-RA:UTR7	scaffold00182	BDOR_011153-RA	#N/A	#N/A	#N/A
	scaffold00020_1405	bdo-mir-13b-1	scaffold00010_BDOR_001785-RB:UTR1	scaffold00010	BDOR_001785-RB	#N/A	#N/A	#N/A
	scaffold00020_1405	bdo-mir-13b-1	scaffold00002_BDOR_000605-RA:UTR1	scaffold00002	BDOR_000605-RA	#N/A	#N/A	#N/A
	scaffold00020_1405	bdo-mir-13b-1	scaffold00126_BDOR_009511-RA:UTR2	scaffold00126	BDOR_009511-RA	#N/A	#N/A	#N/A
	scaffold00020_1405	bdo-mir-13b-1	scaffold00005_BDOR_001245-RA:UTR5	scaffold00005	BDOR_001245-RA	#N/A	#N/A	#N/A
	scaffold00020_1405	bdo-mir-13b-1	scaffold00072_BDOR_007015-RA:UTR9	scaffold00072	BDOR_007015-RA	#N/A	#N/A	#N/A
	scaffold00020_1405	bdo-mir-13b-1	scaffold00059_BDOR_005405-RA:UTR5	scaffold00059	BDOR_005405-RA	#N/A	#N/A	#N/A
	scaffold00020_1405	bdo-mir-13b-1	scaffold00012_BDOR_002939-RA:UTR3	scaffold00012	BDOR_002939-RA	#N/A	#N/A	#N/A
	scaffold00020_1405	bdo-mir-13b-1	scaffold00208_BDOR_011610-RA:UTR3	scaffold00208	BDOR_011610-RA	#N/A	#N/A	#N/A
	scaffold00020_1405	bdo-mir-13b-1	scaffold00033_BDOR_005069-RA:UTR2	scaffold00033	BDOR_005069-RA	#N/A	#N/A	#N/A
	scaffold00020_1405	bdo-mir-13b-1	scaffold00022_BDOR_004089-RA:UTR3	scaffold00022	BDOR_004089-RA	#N/A	#N/A	#N/A
	scaffold00020_1405	bdo-mir-13b-1	scaffold00346_BDOR_012418-RA:UTR3	scaffold00346	BDOR_012418-RA	#N/A	#N/A	#N/A
	scaffold00020_1405	bdo-mir-13b-1	scaffold00045_BDOR_004887-RA:UTR3	scaffold00045	BDOR_004887-RA	#N/A	#N/A	#N/A
	scaffold00020_1405	bdo-mir-13b-1	scaffold00056_BDOR_006350-RA:UTR2	scaffold00056	BDOR_006350-RA	#N/A	#N/A	#N/A
	scaffold00020_1405	bdo-mir-13b-1	scaffold00169_BDOR_010411-RA:UTR2	scaffold00169	BDOR_010411-RA	#N/A	#N/A	#N/A
	scaffold00020_1405	bdo-mir-13b-1	scaffold00064_BDOR_007147-RA:UTR3	scaffold00064	BDOR_007147-RA	#N/A	#N/A	#N/A
	scaffold00020_1405	bdo-mir-13b-1	scaffold00064_BDOR_007147-RA:UTR3	scaffold00064	BDOR_007147-RA	#N/A	#N/A	#N/A
	scaffold00020_1405	bdo-mir-13b-1	scaffold00035_BDOR_003950-RA:UTR2	scaffold00035	BDOR_003950-RA	#N/A	#N/A	#N/A
	scaffold00020_1405	bdo-mir-13b-1	scaffold00056_BDOR_006378-RA:UTR2	scaffold00056	BDOR_006378-RA	#N/A	#N/A	#N/A
	scaffold00020_1405	bdo-mir-13b-1	scaffold00022_BDOR_004036-RA:UTR3	scaffold00022	BDOR_004036-RA	#N/A	#N/A	#N/A
	scaffold00020_1405	bdo-mir-13b-1	scaffold00004_BDOR_000355-RA:UTR2	scaffold00004	BDOR_000355-RA	#N/A	#N/A	#N/A
	scaffold00020_1405	bdo-mir-13b-1	scaffold00322_BDOR_012561-RA:UTR8	scaffold00322	BDOR_012561-RA	#N/A	#N/A	#N/A
	scaffold00020_1405	bdo-mir-13b-1	scaffold00052_BDOR_006205-RA:UTR2	scaffold00052	BDOR_006205-RA	#N/A	#N/A	#N/A
	scaffold00020_1405	bdo-mir-13b-1	scaffold00023_BDOR_003627-RA:UTR2	scaffold00023	BDOR_003627-RA	#N/A	#N/A	#N/A
	scaffold00005_401	bdo-mir-11-3p	scaffold00019_BDOR_002761-RA:UTR5	scaffold00019	BDOR_002761-RA	FBgn0003975	vg	dme-miR-315
	scaffold00005_401	bdo-mir-11-3p	scaffold00115_BDOR_009293-RA:UTR3	scaffold00115	BDOR_009293-RA	FBgn0003978	vls	dme-miR-375
	scaffold00005_401	bdo-mir-11-3p	scaffold00011_BDOR_002665-RA:UTR5	scaffold00011	BDOR_002665-RA	FBgn0010220	Dbp45A	dme-miR-987
	scaffold00005_401	bdo-mir-11-3p	scaffold00192_BDOR_010739-RA:UTR2	scaffold00192	BDOR_010739-RA	FBgn0011591	fng	dme-miR-137
	scaffold00005_401	bdo-mir-11-3p	scaffold00613_BDOR_013198-RA:UTR2	scaffold00613	BDOR_013198-RA	FBgn0015904	ara	dme-miR-6
	scaffold00005_401	bdo-mir-11-3p	scaffold00050_BDOR_005872-RA:UTR2	scaffold00050	BDOR_005872-RA	FBgn0016123	Aph-4	#N/A
	scaffold00005_401	bdo-mir-11-3p	scaffold00167_BDOR_009645-RA:UTR5	scaffold00167	BDOR_009645-RA	FBgn0026402	NiPp1	dme-miR-79
	scaffold00005_401	bdo-mir-11-3p	scaffold00102_BDOR_008505-RA:UTR2	scaffold00102	BDOR_008505-RA	FBgn0027453	Dnz1	dme-miR-79
	scaffold00005_401	bdo-mir-11-3p	scaffold00010_BDOR_001785-RA:UTR2	scaffold00010	BDOR_001785-RA	FBgn0032005	Snx6	dme-miR-8
	scaffold00005_401	bdo-mir-11-3p	scaffold00019_BDOR_002732-RA:UTR2	scaffold00019	BDOR_002732-RA	FBgn0033544	CG7220	dme-miR-999
	scaffold00005_401	bdo-mir-11-3p	scaffold00090_BDOR_007713-RA:UTR5	scaffold00090	BDOR_007713-RA	FBgn0033638	CG9005	dme-miR-1014
	scaffold00005_401	bdo-mir-11-3p	scaffold00056_BDOR_006288-RA:UTR2	scaffold00056	BDOR_006288-RA	FBgn0034084	CG8435	dme-miR-306
	scaffold00005_401	bdo-mir-11-3p	scaffold00146_BDOR_009581-RA:UTR2	scaffold00146	BDOR_009581-RA	FBgn0034744	Vps20	dme-miR-956
	scaffold00005_401	bdo-mir-11-3p	scaffold00078_BDOR_007323-RB:UTR2	scaffold00078	BDOR_007323-RB	FBgn0037207	Mes2	dme-miR-31b
	scaffold00005_401	bdo-mir-11-3p	scaffold00117_BDOR_009057-RA:UTR2	scaffold00117	BDOR_009057-RA	FBgn0037814	CG6325	dme-miR-276b
	scaffold00005_401	bdo-mir-11-3p	scaffold00143_BDOR_009448-RA:UTR6	scaffold00143	BDOR_009448-RA	FBgn0039727	CG15523	dme-miR-308
	scaffold00005_401	bdo-mir-11-3p	scaffold00002_BDOR_000695-RA:UTR2	scaffold00002	BDOR_000695-RA	FBgn0040010	CG17493	dme-miR-283
	scaffold00005_401	bdo-mir-11-3p	scaffold00107_BDOR_008238-RA:UTR4	scaffold00107	BDOR_008238-RA	FBgn0041789	Pax	dme-miR-34
	scaffold00005_401	bdo-mir-11-3p	scaffold00014_BDOR_002306-RA:UTR2	scaffold00014	BDOR_002306-RA	FBgn0259832	CG34229	#N/A
	scaffold00005_401	bdo-mir-11-3p	scaffold00169_BDOR_010426-RA:UTR2	scaffold00169	BDOR_010426-RA	FBgn0261396	Rpn3	dme-miR-305
	scaffold00005_401	bdo-mir-11-3p	scaffold00069_BDOR_006888-RA:UTR2	scaffold00069	BDOR_006888-RA	FBgn0261630	CG42713	#N/A
	scaffold00005_401	bdo-mir-11-3p	scaffold00005_BDOR_001168-RA:UTR2	scaffold00005	BDOR_001168-RA	FBgn0261984	Ire1	#N/A
	scaffold00005_401	bdo-mir-11-3p	scaffold00004_BDOR_000440-RA:UTR3	scaffold00004	BDOR_000440-RA	FBgn0263390	Nha2	dme-miR-10-3p
	scaffold00005_401	bdo-mir-11-3p	scaffold00182_BDOR_011153-RA:UTR5	scaffold00182	BDOR_011153-RA	#N/A	#N/A	#N/A
	scaffold00005_401	bdo-mir-11-3p	scaffold00010_BDOR_001785-RB:UTR1	scaffold00010	BDOR_001785-RB	#N/A	#N/A	#N/A
	scaffold00005_401	bdo-mir-11-3p	scaffold00005_BDOR_001245-RA:UTR5	scaffold00005	BDOR_001245-RA	#N/A	#N/A	#N/A
	scaffold00005_401	bdo-mir-11-3p	scaffold00138_BDOR_009800-RA:UTR2	scaffold00138	BDOR_009800-RA	#N/A	#N/A	#N/A
	scaffold00005_401	bdo-mir-11-3p	scaffold00057_BDOR_006504-RA:UTR11	scaffold00057	BDOR_006504-RA	#N/A	#N/A	#N/A
	scaffold00005_401	bdo-mir-11-3p	scaffold00005_BDOR_001221-RA:UTR5	scaffold00005	BDOR_001221-RA	#N/A	#N/A	#N/A
	scaffold00005_401	bdo-mir-11-3p	scaffold00045_BDOR_004887-RA:UTR3	scaffold00045	BDOR_004887-RA	#N/A	#N/A	#N/A
	scaffold00005_401	bdo-mir-11-3p	scaffold00016_BDOR_002229-RA:UTR1	scaffold00016	BDOR_002229-RA	#N/A	#N/A	#N/A
	scaffold00005_401	bdo-mir-11-3p	scaffold00056_BDOR_006350-RA:UTR2	scaffold00056	BDOR_006350-RA	#N/A	#N/A	#N/A
	scaffold00005_401	bdo-mir-11-3p	scaffold00056_BDOR_006350-RA:UTR2	scaffold00056	BDOR_006350-RA	#N/A	#N/A	#N/A
	scaffold00005_401	bdo-mir-11-3p	scaffold00072_BDOR_006970-RA:UTR3	scaffold00072	BDOR_006970-RA	#N/A	#N/A	#N/A
	scaffold00005_401	bdo-mir-11-3p	scaffold00169_BDOR_010411-RA:UTR2	scaffold00169	BDOR_010411-RA	#N/A	#N/A	#N/A
	scaffold00005_401	bdo-mir-11-3p	scaffold00017_BDOR_002803-RB:UTR2	scaffold00017	BDOR_002803-RB	#N/A	#N/A	#N/A
	scaffold00005_401	bdo-mir-11-3p	scaffold00041_BDOR_005147-RA:UTR2	scaffold00041	BDOR_005147-RA	#N/A	#N/A	#N/A
	scaffold00005_401	bdo-mir-11-3p	scaffold00251_BDOR_011599-RA:UTR2	scaffold00251	BDOR_011599-RA	#N/A	#N/A	#N/A
	scaffold00005_401	bdo-mir-11-3p	scaffold00056_BDOR_006378-RA:UTR2	scaffold00056	BDOR_006378-RA	#N/A	#N/A	#N/A
	scaffold00027_1823	bdo-mir-306-5p	scaffold00100_BDOR_008492-RA:UTR3	scaffold00100	BDOR_008492-RA	FBgn0001078	ftz-f1	dme-miR-iab-4as-5p
	scaffold00027_1823	bdo-mir-306-5p	scaffold00138_BDOR_009829-RA:UTR2	scaffold00138	BDOR_009829-RA	FBgn0005617	msl-1	dme-miR-986
	scaffold00027_1823	bdo-mir-306-5p	scaffold00020_BDOR_003443-RA:UTR5	scaffold00020	BDOR_003443-RA	FBgn0026666	l(1)G0136	dme-miR-317
	scaffold00027_1823	bdo-mir-306-5p	scaffold00089_BDOR_007659-RA:UTR2	scaffold00089	BDOR_007659-RA	FBgn0034242	CG14480	dme-miR-307
	scaffold00027_1823	bdo-mir-306-5p	scaffold00048_BDOR_004614-RA:UTR2	scaffold00048	BDOR_004614-RA	FBgn0035453	CG10357	dme-miR-283
	scaffold00027_1823	bdo-mir-306-5p	scaffold00064_BDOR_007133-RA:UTR3	scaffold00064	BDOR_007133-RA	FBgn0038318	CG6236	dme-miR-1014
	scaffold00027_1823	bdo-mir-306-5p	scaffold00182_BDOR_011153-RA:UTR7	scaffold00182	BDOR_011153-RA	#N/A	#N/A	#N/A
	scaffold00027_1823	bdo-mir-306-5p	scaffold02202_BDOR_013921-RA:UTR2	scaffold02202	BDOR_013921-RA	#N/A	#N/A	#N/A
	scaffold00027_1823	bdo-mir-306-5p	scaffold00094_BDOR_008049-RA:UTR5	scaffold00094	BDOR_008049-RA	#N/A	#N/A	#N/A
	scaffold00027_1823	bdo-mir-306-5p	scaffold00148_BDOR_010282-RA:UTR3	scaffold00148	BDOR_010282-RA	#N/A	#N/A	#N/A
	scaffold00027_1823	bdo-mir-306-5p	scaffold00024_BDOR_003209-RA:UTR2	scaffold00024	BDOR_003209-RA	#N/A	#N/A	#N/A
	scaffold00027_1823	bdo-mir-306-5p	scaffold00026_BDOR_003752-RA:UTR5	scaffold00026	BDOR_003752-RA	#N/A	#N/A	#N/A
	scaffold00027_1823	bdo-mir-306-5p	scaffold00054_BDOR_005702-RA:UTR2	scaffold00054	BDOR_005702-RA	#N/A	#N/A	#N/A
	scaffold00027_1823	bdo-mir-306-5p	scaffold00077_BDOR_007263-RA:UTR3	scaffold00077	BDOR_007263-RA	#N/A	#N/A	#N/A
	scaffold00027_1823	bdo-mir-306-5p	scaffold00036_BDOR_004321-RA:UTR2	scaffold00036	BDOR_004321-RA	#N/A	#N/A	#N/A
	scaffold00155_6328	#N/A	scaffold00224_BDOR_011296-RA:UTR2	scaffold00224	BDOR_011296-RA	FBgn0000253	Cam	dme-miR-1014
	scaffold00155_6328	#N/A	scaffold00046_BDOR_005271-RA:UTR2	scaffold00046	BDOR_005271-RA	FBgn0000719	fog	dme-miR-1002
	scaffold00155_6328	#N/A	scaffold00100_BDOR_008492-RA:UTR3	scaffold00100	BDOR_008492-RA	FBgn0001078	ftz-f1	dme-miR-iab-4as-5p
	scaffold00155_6328	#N/A	scaffold00008_BDOR_001762-RA:UTR1	scaffold00008	BDOR_001762-RA	FBgn0001235	hth	dme-miR-iab-4-5p
	scaffold00155_6328	#N/A	scaffold00061_BDOR_006099-RA:UTR2	scaffold00061	BDOR_006099-RA	FBgn0001291	Jra	dme-miR-iab-4as-5p
	scaffold00155_6328	#N/A	scaffold00013_BDOR_002370-RA:UTR5	scaffold00013	BDOR_002370-RA	FBgn0010877	l(3)05822	dme-miR-970
	scaffold00155_6328	#N/A	scaffold00050_BDOR_005890-RA:UTR3	scaffold00050	BDOR_005890-RA	FBgn0011224	heph	dme-miR-315
	scaffold00155_6328	#N/A	scaffold00074_BDOR_007635-RA:UTR2	scaffold00074	BDOR_007635-RA	FBgn0011741	Arp6	#N/A
	scaffold00155_6328	#N/A	scaffold00007_BDOR_001613-RA:UTR3	scaffold00007	BDOR_001613-RA	FBgn0014010	Rab5	dme-miR-1011
	scaffold00155_6328	#N/A	scaffold00100_BDOR_008496-RA:UTR3	scaffold00100	BDOR_008496-RA	FBgn0015402	ksr	dme-miR-971
	scaffold00155_6328	#N/A	scaffold00072_BDOR_006966-RA:UTR2	scaffold00072	BDOR_006966-RA	FBgn0020386	Pdk1	#N/A
	scaffold00155_6328	#N/A	scaffold00072_BDOR_006966-RA:UTR2	scaffold00072	BDOR_006966-RA	FBgn0020386	Pdk1	#N/A
	scaffold00155_6328	#N/A	scaffold00091_BDOR_008155-RA:UTR4	scaffold00091	BDOR_008155-RA	FBgn0025879	Timp	dme-miR-1017
	scaffold00155_6328	#N/A	scaffold00012_BDOR_003024-RA:UTR2	scaffold00012	BDOR_003024-RA	FBgn0027508	Tnks	#N/A
	scaffold00155_6328	#N/A	scaffold00304_BDOR_012329-RA:UTR1	scaffold00304	BDOR_012329-RA	FBgn0027872	rdgBbeta	dme-miR-315
	scaffold00155_6328	#N/A	scaffold00059_BDOR_005388-RA:UTR6	scaffold00059	BDOR_005388-RA	FBgn0028487	f-cup	dme-miR-1011
	scaffold00155_6328	#N/A	scaffold00085_BDOR_007945-RG:UTR2	scaffold00085	BDOR_007945-RG	FBgn0029894	CG14440	dme-miR-999
	scaffold00155_6328	#N/A	scaffold00003_BDOR_000808-RA:UTR2	scaffold00003	BDOR_000808-RA	FBgn0029922	CG14431	#N/A
	scaffold00155_6328	#N/A	scaffold00079_BDOR_007485-RC:UTR3	scaffold00079	BDOR_007485-RC	FBgn0030520	Pdcd4	#N/A
	scaffold00155_6328	#N/A	scaffold00152_BDOR_009782-RA:UTR3	scaffold00152	BDOR_009782-RA	FBgn0031030	Tao	#N/A
	scaffold00155_6328	#N/A	scaffold00229_BDOR_011903-RA:UTR1	scaffold00229	BDOR_011903-RA	FBgn0031294	IA-2	#N/A
	scaffold00155_6328	#N/A	scaffold00229_BDOR_011903-RA:UTR1	scaffold00229	BDOR_011903-RA	FBgn0031294	IA-2	#N/A
	scaffold00155_6328	#N/A	scaffold00097_BDOR_008646-RA:UTR2	scaffold00097	BDOR_008646-RA	FBgn0031377	CG15356	#N/A
	scaffold00155_6328	#N/A	scaffold00071_BDOR_006263-RA:UTR2	scaffold00071	BDOR_006263-RA	FBgn0031464	Duox	dme-miR-927
	scaffold00155_6328	#N/A	scaffold00088_BDOR_007437-RA:UTR4	scaffold00088	BDOR_007437-RA	FBgn0031735	CG11029	#N/A
	scaffold00155_6328	#N/A	scaffold00803_BDOR_013379-RA:UTR2	scaffold00803	BDOR_013379-RA	FBgn0032170	CG4658	dme-miR-964
	scaffold00155_6328	#N/A	scaffold00160_BDOR_010484-RA:UTR2	scaffold00160	BDOR_010484-RA	FBgn0032217	CG4972	dme-miR-986
	scaffold00155_6328	#N/A	scaffold00165_BDOR_010592-RA:UTR5	scaffold00165	BDOR_010592-RA	FBgn0032467	CG9934	dme-miR-1003
	scaffold00155_6328	#N/A	scaffold00102_BDOR_008536-RA:UTR1	scaffold00102	BDOR_008536-RA	FBgn0032911	tadr	dme-miR-14
	scaffold00155_6328	#N/A	scaffold00238_BDOR_011421-RA:UTR5	scaffold00238	BDOR_011421-RA	FBgn0032938	CG8671	dme-miR-263a
	scaffold00155_6328	#N/A	scaffold00034_BDOR_005532-RA:UTR3	scaffold00034	BDOR_005532-RA	FBgn0033062	Ars2	#N/A
	scaffold00155_6328	#N/A	scaffold00045_BDOR_004888-RA:UTR2	scaffold00045	BDOR_004888-RA	FBgn0033272	RagC-D	#N/A
	scaffold00155_6328	#N/A	scaffold00039_BDOR_004498-RA:UTR2	scaffold00039	BDOR_004498-RA	FBgn0033540	Elp2	#N/A
	scaffold00155_6328	#N/A	scaffold00019_BDOR_002732-RA:UTR2	scaffold00019	BDOR_002732-RA	FBgn0033544	CG7220	dme-miR-999
	scaffold00155_6328	#N/A	scaffold00021_BDOR_003653-RA:UTR2	scaffold00021	BDOR_003653-RA	FBgn0033784	CG13322	dme-miR-137
	scaffold00155_6328	#N/A	scaffold00021_BDOR_003651-RC:UTR3	scaffold00021	BDOR_003651-RC	FBgn0033785	Sans	#N/A
	scaffold00155_6328	#N/A	scaffold00060_BDOR_005772-RA:UTR3	scaffold00060	BDOR_005772-RA	FBgn0033807	AQP	dme-miR-964
	scaffold00155_6328	#N/A	scaffold00032_BDOR_004728-RA:UTR2	scaffold00032	BDOR_004728-RA	FBgn0033902	Tango7	dme-miR-955
	scaffold00155_6328	#N/A	scaffold00025_BDOR_003336-RA:UTR2	scaffold00025	BDOR_003336-RA	FBgn0034572	CG9346	dme-miR-964
	scaffold00155_6328	#N/A	scaffold00144_BDOR_009757-RA:UTR3	scaffold00144	BDOR_009757-RA	FBgn0034618	CG9485	dme-miR-960
	scaffold00155_6328	#N/A	scaffold00146_BDOR_009581-RA:UTR2	scaffold00146	BDOR_009581-RA	FBgn0034744	Vps20	dme-miR-956
	scaffold00155_6328	#N/A	scaffold00110_BDOR_008733-RC:UTR3	scaffold00110	BDOR_008733-RC	FBgn0035872	CG7185	dme-miR-1011
	scaffold00155_6328	#N/A	scaffold00001_BDOR_000143-RA:UTR3	scaffold00001	BDOR_000143-RA	FBgn0035960	CG4942	dme-miR-279
	scaffold00155_6328	#N/A	scaffold00163_BDOR_010033-RA:UTR1	scaffold00163	BDOR_010033-RA	FBgn0036165	chrb	dme-miR-283
	scaffold00155_6328	#N/A	scaffold00163_BDOR_010033-RA:UTR1	scaffold00163	BDOR_010033-RA	FBgn0036165	chrb	dme-miR-283
	scaffold00155_6328	#N/A	scaffold00158_BDOR_009610-RA:UTR3	scaffold00158	BDOR_009610-RA	FBgn0036389	ssp2	dme-miR-317
	scaffold00155_6328	#N/A	scaffold00047_BDOR_005991-RA:UTR3	scaffold00047	BDOR_005991-RA	FBgn0036485	FucTA	dme-miR-2a
	scaffold00155_6328	#N/A	scaffold00112_BDOR_009218-RA:UTR1	scaffold00112	BDOR_009218-RA	FBgn0036565	CG5235	dme-miR-314
	scaffold00155_6328	#N/A	scaffold00302_BDOR_012240-RA:UTR2	scaffold00302	BDOR_012240-RA	FBgn0036908	CG14103	dme-miR-137
	scaffold00155_6328	#N/A	scaffold00008_BDOR_001734-RA:UTR3	scaffold00008	BDOR_001734-RA	FBgn0037248	srl	#N/A
	scaffold00155_6328	#N/A	scaffold00056_BDOR_006327-RA:UTR2	scaffold00056	BDOR_006327-RA	FBgn0037324	Orco	#N/A
	scaffold00155_6328	#N/A	scaffold00064_BDOR_007212-RA:UTR1	scaffold00064	BDOR_007212-RA	FBgn0037475	Fer1	dme-miR-304
	scaffold00155_6328	#N/A	scaffold00042_BDOR_005322-RA:UTR2	scaffold00042	BDOR_005322-RA	FBgn0038053	CG18549	dme-miR-1006
	scaffold00155_6328	#N/A	scaffold00001_BDOR_000053-RA:UTR3	scaffold00001	BDOR_000053-RA	FBgn0038063	Octbeta2R	#N/A
	scaffold00155_6328	#N/A	scaffold00068_BDOR_006785-RA:UTR3	scaffold00068	BDOR_006785-RA	FBgn0038246	CG14853	dme-miR-252
	scaffold00155_6328	#N/A	scaffold00110_BDOR_008730-RA:UTR4	scaffold00110	BDOR_008730-RA	FBgn0038371	Pbp45	#N/A
	scaffold00155_6328	#N/A	scaffold00110_BDOR_008730-RA:UTR4	scaffold00110	BDOR_008730-RA	FBgn0038371	Pbp45	#N/A
	scaffold00155_6328	#N/A	scaffold00064_BDOR_007138-RA:UTR2	scaffold00064	BDOR_007138-RA	FBgn0038412	Zip89B	#N/A
	scaffold00155_6328	#N/A	scaffold00020_BDOR_003405-RA:UTR8	scaffold00020	BDOR_003405-RA	FBgn0038762	CG4836	dme-miR-964
	scaffold00155_6328	#N/A	scaffold00137_BDOR_009842-RA:UTR2	scaffold00137	BDOR_009842-RA	FBgn0038874	ETHR	dme-miR-14
	scaffold00155_6328	#N/A	scaffold00004_BDOR_000462-RA:UTR2	scaffold00004	BDOR_000462-RA	FBgn0039084	CG10175	dme-miR-274
	scaffold00155_6328	#N/A	scaffold00004_BDOR_000484-RA:UTR1	scaffold00004	BDOR_000484-RA	FBgn0039500	CG5984	#N/A
	scaffold00155_6328	#N/A	scaffold00041_BDOR_005117-RC:UTR2	scaffold00041	BDOR_005117-RC	FBgn0039647	CG14509	dme-miR-971
	scaffold00155_6328	#N/A	scaffold00187_BDOR_010914-RA:UTR2	scaffold00187	BDOR_010914-RA	FBgn0039722	Capa	dme-miR-100
	scaffold00155_6328	#N/A	scaffold00187_BDOR_010912-RA:UTR2	scaffold00187	BDOR_010912-RA	FBgn0039723	CG15522	dme-miR-995
	scaffold00155_6328	#N/A	scaffold00057_BDOR_006429-RB:UTR3	scaffold00057	BDOR_006429-RB	FBgn0043458	CG12084	dme-miR-4
	scaffold00155_6328	#N/A	scaffold00012_BDOR_002928-RA:UTR2	scaffold00012	BDOR_002928-RA	FBgn0052815	CG32815	#N/A
	scaffold00155_6328	#N/A	scaffold00243_BDOR_011631-RA:UTR2	scaffold00243	BDOR_011631-RA	FBgn0053303	CG33303	dme-miR-277
	scaffold00155_6328	#N/A	scaffold00059_BDOR_005394-RC:UTR3	scaffold00059	BDOR_005394-RC	FBgn0063485	Lasp	dme-miR-283
	scaffold00155_6328	#N/A	scaffold00018_BDOR_003076-RA:UTR5	scaffold00018	BDOR_003076-RA	FBgn0085430	CG34401	dme-miR-375
	scaffold00155_6328	#N/A	scaffold00038_BDOR_004458-RB:UTR3	scaffold00038	BDOR_004458-RB	FBgn0086758	chinmo	dme-miR-275
	scaffold00155_6328	#N/A	scaffold00014_BDOR_002306-RA:UTR2	scaffold00014	BDOR_002306-RA	FBgn0259832	CG34229	#N/A
	scaffold00155_6328	#N/A	scaffold00142_BDOR_009410-RA:UTR1	scaffold00142	BDOR_009410-RA	FBgn0261954	east	dme-miR-274
	scaffold00155_6328	#N/A	scaffold00077_BDOR_007271-RB:UTR3	scaffold00077	BDOR_007271-RB	FBgn0263352	Unr	dme-miR-968
	scaffold00155_6328	#N/A	scaffold00003_BDOR_000914-RA:UTR2	scaffold00003	BDOR_000914-RA	FBgn0263997	CG43740	#N/A
	scaffold00155_6328	#N/A	scaffold00015_BDOR_002127-RA:UTR2	scaffold00015	BDOR_002127-RA	FBgn0264707	RhoGEF3	dme-miR-137
	scaffold00155_6328	#N/A	scaffold00041_BDOR_005200-RA:UTR2	scaffold00041	BDOR_005200-RA	FBgn0266410	CG45050	#N/A
	scaffold00155_6328	#N/A	scaffold00236_BDOR_011251-RA:UTR2	scaffold00236	BDOR_011251-RA	FBgn0266671	Sec6	dme-miR-962
	scaffold00155_6328	#N/A	scaffold00182_BDOR_011153-RA:UTR5	scaffold00182	BDOR_011153-RA	#N/A	#N/A	#N/A
	scaffold00155_6328	#N/A	scaffold00011_BDOR_002520-RA:UTR2	scaffold00011	BDOR_002520-RA	#N/A	#N/A	#N/A
	scaffold00155_6328	#N/A	scaffold00009_BDOR_001889-RA:UTR6	scaffold00009	BDOR_001889-RA	#N/A	#N/A	#N/A
	scaffold00155_6328	#N/A	scaffold00034_BDOR_005519-RA:UTR5	scaffold00034	BDOR_005519-RA	#N/A	#N/A	#N/A
	scaffold00155_6328	#N/A	scaffold00007_BDOR_001529-RA:UTR3	scaffold00007	BDOR_001529-RA	#N/A	#N/A	#N/A
	scaffold00155_6328	#N/A	scaffold00007_BDOR_001529-RA:UTR3	scaffold00007	BDOR_001529-RA	#N/A	#N/A	#N/A
	scaffold00155_6328	#N/A	scaffold00375_BDOR_012639-RA:UTR1	scaffold00375	BDOR_012639-RA	#N/A	#N/A	#N/A
	scaffold00155_6328	#N/A	scaffold00019_BDOR_002744-RA:UTR2	scaffold00019	BDOR_002744-RA	#N/A	#N/A	#N/A
	scaffold00155_6328	#N/A	scaffold00012_BDOR_002985-RA:UTR1	scaffold00012	BDOR_002985-RA	#N/A	#N/A	#N/A
	scaffold00155_6328	#N/A	scaffold00062_BDOR_007031-RA:UTR1	scaffold00062	BDOR_007031-RA	#N/A	#N/A	#N/A
	scaffold00155_6328	#N/A	scaffold00001_BDOR_000243-RA:UTR2	scaffold00001	BDOR_000243-RA	#N/A	#N/A	#N/A
	scaffold00155_6328	#N/A	scaffold00094_BDOR_008049-RA:UTR3	scaffold00094	BDOR_008049-RA	#N/A	#N/A	#N/A
	scaffold00155_6328	#N/A	scaffold00126_BDOR_009524-RA:UTR2	scaffold00126	BDOR_009524-RA	#N/A	#N/A	#N/A
	scaffold00155_6328	#N/A	scaffold00087_BDOR_008065-RA:UTR3	scaffold00087	BDOR_008065-RA	#N/A	#N/A	#N/A
	scaffold00155_6328	#N/A	scaffold00101_BDOR_008384-RA:UTR3	scaffold00101	BDOR_008384-RA	#N/A	#N/A	#N/A
	scaffold00155_6328	#N/A	scaffold00261_BDOR_011873-RA:UTR3	scaffold00261	BDOR_011873-RA	#N/A	#N/A	#N/A
	scaffold00155_6328	#N/A	scaffold00059_BDOR_005394-RA:UTR3	scaffold00059	BDOR_005394-RA	#N/A	#N/A	#N/A
	scaffold00155_6328	#N/A	scaffold00023_BDOR_003587-RA:UTR2	scaffold00023	BDOR_003587-RA	#N/A	#N/A	#N/A
	scaffold00155_6328	#N/A	scaffold00062_BDOR_007113-RA:UTR1	scaffold00062	BDOR_007113-RA	#N/A	#N/A	#N/A
	scaffold00155_6328	#N/A	scaffold00098_BDOR_008423-RC:UTR1	scaffold00098	BDOR_008423-RC	#N/A	#N/A	#N/A
	scaffold00155_6328	#N/A	scaffold00059_BDOR_005394-RB:UTR3	scaffold00059	BDOR_005394-RB	#N/A	#N/A	#N/A
	scaffold00155_6328	#N/A	scaffold00001_BDOR_000119-RA:UTR7	scaffold00001	BDOR_000119-RA	#N/A	#N/A	#N/A
	scaffold00155_6328	#N/A	scaffold00179_BDOR_010550-RA:UTR2	scaffold00179	BDOR_010550-RA	#N/A	#N/A	#N/A
	scaffold00155_6328	#N/A	scaffold00057_BDOR_006434-RA:UTR2	scaffold00057	BDOR_006434-RA	#N/A	#N/A	#N/A
	scaffold00155_6328	#N/A	scaffold00322_BDOR_012554-RA:UTR3	scaffold00322	BDOR_012554-RA	#N/A	#N/A	#N/A
	scaffold00155_6328	#N/A	scaffold00203_BDOR_011051-RA:UTR2	scaffold00203	BDOR_011051-RA	#N/A	#N/A	#N/A
	scaffold00155_6328	#N/A	scaffold00252_BDOR_011828-RA:UTR2	scaffold00252	BDOR_011828-RA	#N/A	#N/A	#N/A
	scaffold00155_6328	#N/A	scaffold00134_BDOR_009559-RA:UTR7	scaffold00134	BDOR_009559-RA	#N/A	#N/A	#N/A
	scaffold00155_6328	#N/A	scaffold00032_BDOR_004678-RA:UTR2	scaffold00032	BDOR_004678-RA	#N/A	#N/A	#N/A
	scaffold00155_6328	#N/A	scaffold00045_BDOR_004907-RA:UTR5	scaffold00045	BDOR_004907-RA	#N/A	#N/A	#N/A
	scaffold00155_6328	#N/A	scaffold00045_BDOR_004907-RA:UTR5	scaffold00045	BDOR_004907-RA	#N/A	#N/A	#N/A
	scaffold00155_6328	#N/A	scaffold00182_BDOR_011166-RA:UTR3	scaffold00182	BDOR_011166-RA	#N/A	#N/A	#N/A
	scaffold00155_6328	#N/A	scaffold00079_BDOR_007535-RA:UTR3	scaffold00079	BDOR_007535-RA	#N/A	#N/A	#N/A
	scaffold00155_6328	#N/A	scaffold00104_BDOR_008930-RA:UTR1	scaffold00104	BDOR_008930-RA	#N/A	#N/A	#N/A
	scaffold00155_6328	#N/A	scaffold00124_BDOR_009496-RA:UTR1	scaffold00124	BDOR_009496-RA	#N/A	#N/A	#N/A
	scaffold00155_6328	#N/A	scaffold00026_BDOR_003766-RA:UTR3	scaffold00026	BDOR_003766-RA	#N/A	#N/A	#N/A
	scaffold00155_6328	#N/A	scaffold00001_BDOR_000018-RA:UTR2	scaffold00001	BDOR_000018-RA	#N/A	#N/A	#N/A
	scaffold00155_6328	#N/A	scaffold00005_BDOR_001141-RA:UTR3	scaffold00005	BDOR_001141-RA	#N/A	#N/A	#N/A
	scaffold00155_6328	#N/A	scaffold00147_BDOR_010495-RB:UTR3	scaffold00147	BDOR_010495-RB	#N/A	#N/A	#N/A
	scaffold00155_6328	#N/A	scaffold00076_BDOR_007846-RA:UTR2	scaffold00076	BDOR_007846-RA	#N/A	#N/A	#N/A
	scaffold00155_6328	#N/A	scaffold00021_BDOR_003661-RA:UTR3	scaffold00021	BDOR_003661-RA	#N/A	#N/A	#N/A
	scaffold00155_6328	#N/A	scaffold00001_BDOR_000029-RA:UTR2	scaffold00001	BDOR_000029-RA	#N/A	#N/A	#N/A
	scaffold00155_6328	#N/A	scaffold00004_BDOR_000509-RA:UTR2	scaffold00004	BDOR_000509-RA	#N/A	#N/A	#N/A
	scaffold00155_6328	#N/A	scaffold00180_BDOR_010443-RA:UTR2	scaffold00180	BDOR_010443-RA	#N/A	#N/A	#N/A
	scaffold00155_6328	#N/A	scaffold00062_BDOR_007113-RB:UTR1	scaffold00062	BDOR_007113-RB	#N/A	#N/A	#N/A
	scaffold00155_6328	#N/A	scaffold00149_BDOR_009983-RA:UTR3	scaffold00149	BDOR_009983-RA	#N/A	#N/A	#N/A
	scaffold00155_6328	#N/A	scaffold00072_BDOR_007024-RA:UTR2	scaffold00072	BDOR_007024-RA	#N/A	#N/A	#N/A
	scaffold00155_6328	#N/A	scaffold00194_BDOR_010885-RA:UTR2	scaffold00194	BDOR_010885-RA	#N/A	#N/A	#N/A
	scaffold00155_6328	#N/A	scaffold00017_BDOR_002802-RA:UTR1	scaffold00017	BDOR_002802-RA	#N/A	#N/A	#N/A
	scaffold00155_6328	#N/A	scaffold00083_BDOR_007392-RA:UTR2	scaffold00083	BDOR_007392-RA	#N/A	#N/A	#N/A
	scaffold00155_6328	#N/A	scaffold00233_BDOR_011112-RA:UTR3	scaffold00233	BDOR_011112-RA	#N/A	#N/A	#N/A
	scaffold00155_6328	#N/A	scaffold00003_BDOR_000922-RA:UTR7	scaffold00003	BDOR_000922-RA	#N/A	#N/A	#N/A
	scaffold00155_6328	#N/A	scaffold00031_BDOR_004450-RA:UTR3	scaffold00031	BDOR_004450-RA	#N/A	#N/A	#N/A
	scaffold00155_6328	#N/A	scaffold00031_BDOR_004450-RA:UTR3	scaffold00031	BDOR_004450-RA	#N/A	#N/A	#N/A
	scaffold00155_6328	#N/A	scaffold00031_BDOR_004450-RA:UTR3	scaffold00031	BDOR_004450-RA	#N/A	#N/A	#N/A
	scaffold00155_6328	#N/A	scaffold00599_BDOR_013233-RA:UTR2	scaffold00599	BDOR_013233-RA	#N/A	#N/A	#N/A
	scaffold00155_6328	#N/A	scaffold00070_BDOR_006641-RA:UTR4	scaffold00070	BDOR_006641-RA	#N/A	#N/A	#N/A
	scaffold00155_6328	#N/A	scaffold00147_BDOR_010519-RC:UTR1	scaffold00147	BDOR_010519-RC	#N/A	#N/A	#N/A
	scaffold00155_6328	#N/A	scaffold01126_BDOR_013691-RB:UTR2	scaffold01126	BDOR_013691-RB	#N/A	#N/A	#N/A
	scaffold00155_6328	#N/A	scaffold00039_BDOR_004496-RA:UTR1	scaffold00039	BDOR_004496-RA	#N/A	#N/A	#N/A
	scaffold00003_210	#N/A	scaffold00044_BDOR_006622-RA:UTR2	scaffold00044	BDOR_006622-RA	FBgn0000568	Eip75B	dme-miR-263a
	scaffold00003_210	#N/A	scaffold00242_BDOR_011722-RC:UTR3	scaffold00242	BDOR_011722-RC	FBgn0003218	rdgB	dme-miR-137
	scaffold00003_210	#N/A	scaffold00264_BDOR_011532-RA:UTR3	scaffold00264	BDOR_011532-RA	FBgn0003464	sol	dme-miR-1014
	scaffold00003_210	#N/A	scaffold00049_BDOR_005956-RB:UTR4	scaffold00049	BDOR_005956-RB	FBgn0010379	Akt1	dme-miR-375
	scaffold00003_210	#N/A	scaffold00001_BDOR_000250-RA:UTR2	scaffold00001	BDOR_000250-RA	FBgn0011573	Cdc37	dme-miR-996
	scaffold00003_210	#N/A	scaffold00112_BDOR_009210-RA:UTR4	scaffold00112	BDOR_009210-RA	FBgn0022238	lolal	dme-miR-375
	scaffold00003_210	#N/A	scaffold00032_BDOR_004746-RA:UTR2	scaffold00032	BDOR_004746-RA	FBgn0022985	qkr58E-2	dme-miR-977
	scaffold00003_210	#N/A	scaffold00245_BDOR_011428-RB:UTR3	scaffold00245	BDOR_011428-RB	FBgn0023143	Uba1	dme-miR-263a
	scaffold00003_210	#N/A	scaffold00421_BDOR_012947-RA:UTR3	scaffold00421	BDOR_012947-RA	FBgn0028507	CG3793	dme-miR-5
	scaffold00003_210	#N/A	scaffold00064_BDOR_007129-RA:UTR2	scaffold00064	BDOR_007129-RA	FBgn0028708	Mst85C	dme-miR-987
	scaffold00003_210	#N/A	scaffold00062_BDOR_007109-RA:UTR2	scaffold00062	BDOR_007109-RA	FBgn0030670	Pis	dme-miR-283
	scaffold00003_210	#N/A	scaffold00282_BDOR_011835-RA:UTR9	scaffold00282	BDOR_011835-RA	FBgn0031078	Nup205	#N/A
	scaffold00003_210	#N/A	scaffold00229_BDOR_011903-RA:UTR1	scaffold00229	BDOR_011903-RA	FBgn0031294	IA-2	#N/A
	scaffold00003_210	#N/A	scaffold00022_BDOR_004003-RA:UTR3	scaffold00022	BDOR_004003-RA	FBgn0031897	CG13784	dme-miR-277
	scaffold00003_210	#N/A	scaffold00022_BDOR_004097-RA:UTR2	scaffold00022	BDOR_004097-RA	FBgn0032703	CG10343	dme-miR-315
	scaffold00003_210	#N/A	scaffold00045_BDOR_004888-RA:UTR2	scaffold00045	BDOR_004888-RA	FBgn0033272	RagC-D	#N/A
	scaffold00003_210	#N/A	scaffold00039_BDOR_004498-RA:UTR2	scaffold00039	BDOR_004498-RA	FBgn0033540	Elp2	#N/A
	scaffold00003_210	#N/A	scaffold00034_BDOR_005594-RA:UTR10	scaffold00034	BDOR_005594-RA	FBgn0034688	CG11474	dme-miR-960
	scaffold00003_210	#N/A	scaffold00078_BDOR_007296-RA:UTR2	scaffold00078	BDOR_007296-RA	FBgn0034791	CG3501	dme-miR-1
	scaffold00003_210	#N/A	scaffold00001_BDOR_000143-RA:UTR3	scaffold00001	BDOR_000143-RA	FBgn0035960	CG4942	dme-miR-279
	scaffold00003_210	#N/A	scaffold00065_BDOR_006932-RA:UTR2	scaffold00065	BDOR_006932-RA	FBgn0036428	Gbs-70E	#N/A
	scaffold00003_210	#N/A	scaffold00047_BDOR_005991-RA:UTR3	scaffold00047	BDOR_005991-RA	FBgn0036485	FucTA	dme-miR-2a
	scaffold00003_210	#N/A	scaffold00004_BDOR_000466-RA:UTR2	scaffold00004	BDOR_000466-RA	FBgn0037782	Npc2d	dme-miR-6
	scaffold00003_210	#N/A	scaffold00129_BDOR_010078-RA:UTR2	scaffold00129	BDOR_010078-RA	FBgn0040237	bor	dme-miR-1004
	scaffold00003_210	#N/A	scaffold00057_BDOR_006429-RB:UTR3	scaffold00057	BDOR_006429-RB	FBgn0043458	CG12084	dme-miR-4
	scaffold00003_210	#N/A	scaffold00133_BDOR_009669-RA:UTR1	scaffold00133	BDOR_009669-RA	FBgn0263097	#N/A	#N/A
	scaffold00003_210	#N/A	scaffold00114_BDOR_008893-RB:UTR1	scaffold00114	BDOR_008893-RB	#N/A	#N/A	#N/A
	scaffold00003_210	#N/A	scaffold00022_BDOR_004060-RA:UTR2	scaffold00022	BDOR_004060-RA	#N/A	#N/A	#N/A
	scaffold00003_210	#N/A	scaffold00020_BDOR_003442-RA:UTR2	scaffold00020	BDOR_003442-RA	#N/A	#N/A	#N/A
	scaffold00003_210	#N/A	scaffold00044_BDOR_006552-RA:UTR5	scaffold00044	BDOR_006552-RA	#N/A	#N/A	#N/A
	scaffold00003_210	#N/A	scaffold00133_BDOR_009681-RA:UTR2	scaffold00133	BDOR_009681-RA	#N/A	#N/A	#N/A
	scaffold00003_210	#N/A	scaffold00001_BDOR_000251-RA:UTR3	scaffold00001	BDOR_000251-RA	#N/A	#N/A	#N/A
	scaffold00003_210	#N/A	scaffold00154_BDOR_009905-RA:UTR2	scaffold00154	BDOR_009905-RA	#N/A	#N/A	#N/A
	scaffold00003_210	#N/A	scaffold00004_BDOR_000354-RA:UTR3	scaffold00004	BDOR_000354-RA	#N/A	#N/A	#N/A
	scaffold00003_210	#N/A	scaffold00088_BDOR_007452-RA:UTR2	scaffold00088	BDOR_007452-RA	#N/A	#N/A	#N/A
	scaffold00003_210	#N/A	scaffold00114_BDOR_008893-RC:UTR1	scaffold00114	BDOR_008893-RC	#N/A	#N/A	#N/A
	scaffold00003_210	#N/A	scaffold00041_BDOR_005186-RA:UTR1	scaffold00041	BDOR_005186-RA	#N/A	#N/A	#N/A
	scaffold00003_210	#N/A	scaffold00025_BDOR_003357-RA:UTR1	scaffold00025	BDOR_003357-RA	#N/A	#N/A	#N/A
	scaffold00003_210	#N/A	scaffold00177_BDOR_010944-RA:UTR4	scaffold00177	BDOR_010944-RA	#N/A	#N/A	#N/A
	scaffold00003_210	#N/A	scaffold00053_BDOR_005681-RA:UTR2	scaffold00053	BDOR_005681-RA	#N/A	#N/A	#N/A
	scaffold00003_210	#N/A	scaffold00005_BDOR_001141-RA:UTR3	scaffold00005	BDOR_001141-RA	#N/A	#N/A	#N/A
	scaffold00003_210	#N/A	scaffold00043_BDOR_004808-RB:UTR3	scaffold00043	BDOR_004808-RB	#N/A	#N/A	#N/A
	scaffold00003_210	#N/A	scaffold00004_BDOR_000509-RA:UTR2	scaffold00004	BDOR_000509-RA	#N/A	#N/A	#N/A
	scaffold00003_210	#N/A	scaffold00025_BDOR_003322-RA:UTR2	scaffold00025	BDOR_003322-RA	#N/A	#N/A	#N/A
	scaffold00003_210	#N/A	scaffold00007_BDOR_001620-RA:UTR4	scaffold00007	BDOR_001620-RA	#N/A	#N/A	#N/A
	scaffold03687_25242	bdo-mir-275	scaffold00100_BDOR_008492-RA:UTR3	scaffold00100	BDOR_008492-RA	FBgn0001078	ftz-f1	dme-miR-iab-4as-5p
	scaffold03687_25242	bdo-mir-275	scaffold00012_BDOR_003033-RA:UTR2	scaffold00012	BDOR_003033-RA	FBgn0015324	Vha26	dme-miR-987
	scaffold03687_25242	bdo-mir-275	scaffold00066_BDOR_007236-RA:UTR1	scaffold00066	BDOR_007236-RA	FBgn0028421	Kap3	dme-miR-375
	scaffold03687_25242	bdo-mir-275	scaffold00085_BDOR_007945-RE:UTR2	scaffold00085	BDOR_007945-RE	FBgn0029892	CG3184	dme-miR-1004
	scaffold03687_25242	bdo-mir-275	scaffold00089_BDOR_007659-RA:UTR2	scaffold00089	BDOR_007659-RA	FBgn0034242	CG14480	dme-miR-307
	scaffold03687_25242	bdo-mir-275	scaffold00064_BDOR_007138-RA:UTR2	scaffold00064	BDOR_007138-RA	FBgn0038412	Zip89B	#N/A
	scaffold03687_25242	bdo-mir-275	scaffold00114_BDOR_008893-RB:UTR1	scaffold00114	BDOR_008893-RB	#N/A	#N/A	#N/A
	scaffold03687_25242	bdo-mir-275	scaffold00255_BDOR_011668-RA:UTR2	scaffold00255	BDOR_011668-RA	#N/A	#N/A	#N/A
	scaffold03687_25242	bdo-mir-275	scaffold00046_BDOR_005288-RB:UTR2	scaffold00046	BDOR_005288-RB	#N/A	#N/A	#N/A
	scaffold03687_25242	bdo-mir-275	scaffold00114_BDOR_008893-RC:UTR1	scaffold00114	BDOR_008893-RC	#N/A	#N/A	#N/A
	scaffold03687_25242	bdo-mir-275	scaffold00148_BDOR_010282-RA:UTR3	scaffold00148	BDOR_010282-RA	#N/A	#N/A	#N/A
	scaffold03687_25242	bdo-mir-275	scaffold00075_BDOR_006677-RA:UTR2	scaffold00075	BDOR_006677-RA	#N/A	#N/A	#N/A
	scaffold03687_25242	bdo-mir-275	scaffold00126_BDOR_009527-RA:UTR2	scaffold00126	BDOR_009527-RA	#N/A	#N/A	#N/A
	scaffold03687_25242	bdo-mir-275	scaffold00012_BDOR_002966-RA:UTR3	scaffold00012	BDOR_002966-RA	#N/A	#N/A	#N/A
	scaffold03687_25242	bdo-mir-275	scaffold00061_BDOR_006084-RA:UTR2	scaffold00061	BDOR_006084-RA	#N/A	#N/A	#N/A
	scaffold00218_7264	bdo-mir-996	scaffold00019_BDOR_002761-RA:UTR5	scaffold00019	BDOR_002761-RA	FBgn0003975	vg	dme-miR-315
	scaffold00218_7264	bdo-mir-996	scaffold00010_BDOR_001838-RA:UTR3	scaffold00010	BDOR_001838-RA	FBgn0004797	mdy	dme-miR-315
	scaffold00218_7264	bdo-mir-996	scaffold00001_BDOR_000250-RA:UTR2	scaffold00001	BDOR_000250-RA	FBgn0011573	Cdc37	dme-miR-996
	scaffold00218_7264	bdo-mir-996	scaffold00266_BDOR_011759-RA:UTR3	scaffold00266	BDOR_011759-RA	FBgn0024909	Taf7	dme-miR-8
	scaffold00218_7264	bdo-mir-996	scaffold00021_BDOR_003742-RA:UTR4	scaffold00021	BDOR_003742-RA	FBgn0029152	Mkrn1	dme-miR-1014
	scaffold00218_7264	bdo-bdo-mir-996	scaffold00007_BDOR_001535-RA:UTR2	scaffold00007	BDOR_001535-RA	FBgn0029629	CG8636	#N/A
	scaffold00218_7264	bdo-mir-996	scaffold00079_BDOR_007511-RA:UTR2	scaffold00079	BDOR_007511-RA	FBgn0030034	CG10555	dme-miR-927
	scaffold00218_7264	bdo-mir-996	scaffold03903_BDOR_014065-RA:UTR1	scaffold03903	BDOR_014065-RA	FBgn0031012	CG8051	dme-miR-318
	scaffold00218_7264	bdo-mir-996	scaffold00004_BDOR_000541-RA:UTR5	scaffold00004	BDOR_000541-RA	FBgn0032350	CG6287	dme-miR-960
	scaffold00218_7264	bdo-bdo-mir-996	scaffold00010_BDOR_001788-RA:UTR1	scaffold00010	BDOR_001788-RA	FBgn0032691	Atac2	#N/A
	scaffold00218_7264	bdo-mir-996	scaffold00039_BDOR_004563-RA:UTR3	scaffold00039	BDOR_004563-RA	FBgn0033402	Myd88	dme-miR-981
	scaffold00218_7264	bdo-mir-996	scaffold00011_BDOR_002690-RA:UTR2	scaffold00011	BDOR_002690-RA	FBgn0033481	CG12920	dme-miR-375
	scaffold00218_7264	bdo-bdo-mir-996	scaffold00016_BDOR_002263-RA:UTR1	scaffold00016	BDOR_002263-RA	FBgn0034720	Liprin-gamma	#N/A
	scaffold00218_7264	bdo-bdo-mir-996	scaffold00001_BDOR_000151-RA:UTR2	scaffold00001	BDOR_000151-RA	FBgn0035941	CG13313	#N/A
	scaffold00218_7264	bdo-mir-996	scaffold00302_BDOR_012240-RA:UTR2	scaffold00302	BDOR_012240-RA	FBgn0036908	CG14103	dme-miR-137
	scaffold00218_7264	bdo-mir-996	scaffold00382_BDOR_012696-RA:UTR2	scaffold00382	BDOR_012696-RA	FBgn0037386	CG1208	dme-miR-276a
	scaffold00218_7264	bdo-bdo-mir-996	scaffold00064_BDOR_007138-RA:UTR2	scaffold00064	BDOR_007138-RA	FBgn0038412	Zip89B	#N/A
	scaffold00218_7264	bdo-mir-996	scaffold00349_BDOR_012785-RA:UTR1	scaffold00349	BDOR_012785-RA	FBgn0041210	HDAC4	dme-miR-92a
	scaffold00218_7264	bdo-mir-996	scaffold00109_BDOR_008611-RA:UTR4	scaffold00109	BDOR_008611-RA	FBgn0044452	Atg2	dme-miR-306
	scaffold00218_7264	bdo-bdo-mir-996	scaffold00075_BDOR_006732-RA:UTR5	scaffold00075	BDOR_006732-RA	FBgn0051803	CG31803	#N/A
	scaffold00218_7264	bdo-mir-996	scaffold00001_BDOR_000044-RB:UTR2	scaffold00001	BDOR_000044-RB	FBgn0051855	CG31855	dme-miR-305
	scaffold00218_7264	bdo-mir-996	scaffold00113_BDOR_008955-RA:UTR5	scaffold00113	BDOR_008955-RA	FBgn0262475	bru-2	dme-miR-1011
	scaffold00218_7264	bdo-bdo-mir-996	scaffold00063_BDOR_006387-RC:UTR2	scaffold00063	BDOR_006387-RC	#N/A	#N/A	#N/A
	scaffold00218_7264	bdo-bdo-mir-996	scaffold00018_BDOR_003136-RA:UTR2	scaffold00018	BDOR_003136-RA	#N/A	#N/A	#N/A
	scaffold00218_7264	bdo-bdo-mir-996	scaffold00292_BDOR_012124-RA:UTR2	scaffold00292	BDOR_012124-RA	#N/A	#N/A	#N/A
	scaffold00218_7264	bdo-bdo-mir-996	scaffold00019_BDOR_002734-RA:UTR3	scaffold00019	BDOR_002734-RA	#N/A	#N/A	#N/A
	scaffold00218_7264	bdo-bdo-mir-996	scaffold00562_BDOR_013083-RB:UTR2	scaffold00562	BDOR_013083-RB	#N/A	#N/A	#N/A
	scaffold00218_7264	bdo-bdo-mir-996	scaffold00002_BDOR_000644-RA:UTR2	scaffold00002	BDOR_000644-RA	#N/A	#N/A	#N/A
	scaffold00218_7264	bdo-bdo-mir-996	scaffold00120_BDOR_009241-RA:UTR2	scaffold00120	BDOR_009241-RA	#N/A	#N/A	#N/A
	scaffold00218_7264	bdo-bdo-mir-996	scaffold00014_BDOR_002341-RA:UTR2	scaffold00014	BDOR_002341-RA	#N/A	#N/A	#N/A
	scaffold00218_7264	bdo-bdo-mir-996	scaffold00148_BDOR_010282-RA:UTR3	scaffold00148	BDOR_010282-RA	#N/A	#N/A	#N/A
	scaffold00218_7264	bdo-bdo-mir-996	scaffold00337_BDOR_012583-RA:UTR3	scaffold00337	BDOR_012583-RA	#N/A	#N/A	#N/A
	scaffold00218_7264	bdo-bdo-mir-996	scaffold00162_BDOR_010166-RA:UTR2	scaffold00162	BDOR_010166-RA	#N/A	#N/A	#N/A
	scaffold00218_7264	bdo-bdo-mir-996	scaffold00016_BDOR_002167-RA:UTR3	scaffold00016	BDOR_002167-RA	#N/A	#N/A	#N/A
	scaffold00218_7264	bdo-bdo-mir-996	scaffold00025_BDOR_003314-RA:UTR2	scaffold00025	BDOR_003314-RA	#N/A	#N/A	#N/A
	scaffold00218_7264	bdo-bdo-mir-996	scaffold00051_BDOR_005464-RA:UTR4	scaffold00051	BDOR_005464-RA	#N/A	#N/A	#N/A
	scaffold00218_7264	bdo-bdo-mir-996	scaffold00001_BDOR_000197-RA:UTR10	scaffold00001	BDOR_000197-RA	#N/A	#N/A	#N/A
	scaffold00218_7264	bdo-bdo-mir-996	scaffold00028_BDOR_004354-RA:UTR3	scaffold00028	BDOR_004354-RA	#N/A	#N/A	#N/A
	scaffold00063_3369	bdo-mir-iab-4	scaffold00008_BDOR_001762-RA:UTR1	scaffold00008	BDOR_001762-RA	FBgn0001235	hth	dme-miR-iab-4-5p
	scaffold00063_3369	bdo-mir-iab-4	scaffold00188_BDOR_010624-RA:UTR1	scaffold00188	BDOR_010624-RA	FBgn0001320	kni	dme-miR-964
	scaffold00063_3369	bdo-mir-iab-4	scaffold00068_BDOR_006784-RA:UTR2	scaffold00068	BDOR_006784-RA	FBgn0003169	put	dme-miR-987
	scaffold00063_3369	bdo-mir-iab-4	scaffold00115_BDOR_009293-RA:UTR3	scaffold00115	BDOR_009293-RA	FBgn0003978	vls	dme-miR-375
	scaffold00063_3369	bdo-mir-iab-4	scaffold00190_BDOR_010774-RA:UTR1	scaffold00190	BDOR_010774-RA	FBgn0024245	dnt	dme-miR-283
	scaffold00063_3369	bdo-mir-iab-4	scaffold00266_BDOR_011759-RA:UTR3	scaffold00266	BDOR_011759-RA	FBgn0024909	Taf7	dme-miR-8
	scaffold00063_3369	bdo-mir-iab-4	scaffold00273_BDOR_011935-RA:UTR2	scaffold00273	BDOR_011935-RA	FBgn0024945	NitFhit	dme-miR-278
	scaffold00063_3369	bdo-mir-iab-4	scaffold00009_BDOR_001969-RA:UTR2	scaffold00009	BDOR_001969-RA	FBgn0026753	Vha13	dme-miR-976
	scaffold00063_3369	bdo-mir-iab-4	scaffold00281_BDOR_012058-RA:UTR1	scaffold00281	BDOR_012058-RA	FBgn0029667	Gas8	dme-miR-137
	scaffold00063_3369	bdo-mir-iab-4	scaffold00051_BDOR_005417-RA:UTR2	scaffold00051	BDOR_005417-RA	FBgn0030289	CG1597	dme-miR-9a
	scaffold00063_3369	bdo-mir-iab-4	scaffold00120_BDOR_009250-RA:UTR2	scaffold00120	BDOR_009250-RA	FBgn0030997	CG7990	dme-miR-1014
	scaffold00063_3369	bdo-mir-iab-4	scaffold00033_BDOR_005017-RA:UTR9	scaffold00033	BDOR_005017-RA	FBgn0031150	bves	dme-miR-190
	scaffold00063_3369	bdo-mir-iab-4	scaffold00229_BDOR_011903-RA:UTR1	scaffold00229	BDOR_011903-RA	FBgn0031294	IA-2	#N/A
	scaffold00063_3369	bdo-mir-iab-4	scaffold00034_BDOR_005603-RA:UTR3	scaffold00034	BDOR_005603-RA	FBgn0031711	CG6907	dme-miR-277
	scaffold00063_3369	bdo-mir-iab-4	scaffold00243_BDOR_011635-RA:UTR2	scaffold00243	BDOR_011635-RA	FBgn0032193	CG5727	dme-miR-190
	scaffold00063_3369	bdo-mir-iab-4	scaffold00023_BDOR_003588-RA:UTR3	scaffold00023	BDOR_003588-RA	FBgn0033229	CG12822	dme-miR-1007
	scaffold00063_3369	bdo-mir-iab-4	scaffold00172_BDOR_010011-RB:UTR1	scaffold00172	BDOR_010011-RB	FBgn0033382	Hydr1	dme-miR-190
	scaffold00063_3369	bdo-mir-iab-4	scaffold00245_BDOR_011429-RA:UTR2	scaffold00245	BDOR_011429-RA	FBgn0033438	Mmp2	#N/A
	scaffold00063_3369	bdo-mir-iab-4	scaffold00075_BDOR_006687-RA:UTR3	scaffold00075	BDOR_006687-RA	FBgn0035044	CG3663	dme-miR-277
	scaffold00063_3369	bdo-mir-iab-4	scaffold00057_BDOR_006498-RA:UTR4	scaffold00057	BDOR_006498-RA	FBgn0035207	CG9153	dme-miR-1011
	scaffold00063_3369	bdo-mir-iab-4	scaffold00024_BDOR_003157-RA:UTR2	scaffold00024	BDOR_003157-RA	FBgn0035287	CG13937	dme-miR-1000
	scaffold00063_3369	bdo-mir-iab-4	scaffold00015_BDOR_002123-RA:UTR2	scaffold00015	BDOR_002123-RA	FBgn0036742	CG7497	dme-miR-252
	scaffold00063_3369	bdo-mir-iab-4	scaffold00005_BDOR_001159-RA:UTR2	scaffold00005	BDOR_001159-RA	FBgn0037301	Mms19	dme-miR-976
	scaffold00063_3369	bdo-mir-iab-4	scaffold00013_BDOR_002467-RA:UTR3	scaffold00013	BDOR_002467-RA	FBgn0037518	CG2641	dme-miR-1011
	scaffold00063_3369	bdo-mir-iab-4	scaffold00143_BDOR_009465-RA:UTR2	scaffold00143	BDOR_009465-RA	FBgn0038088	CG10126	dme-miR-1006
	scaffold00063_3369	bdo-mir-iab-4	scaffold00117_BDOR_009074-RC:UTR2	scaffold00117	BDOR_009074-RC	FBgn0038490	CG5285	#N/A
	scaffold00063_3369	bdo-mir-iab-4	scaffold00017_BDOR_002799-RA:UTR2	scaffold00017	BDOR_002799-RA	FBgn0039634	alpha-Man-Ib	#N/A
	scaffold00063_3369	bdo-mir-iab-4	scaffold00121_BDOR_008675-RA:UTR2	scaffold00121	BDOR_008675-RA	FBgn0039944	CG17162	#N/A
	scaffold00063_3369	bdo-mir-iab-4	scaffold00003_BDOR_000919-RA:UTR2	scaffold00003	BDOR_000919-RA	FBgn0040372	G9a	dme-miR-306
	scaffold00063_3369	bdo-mir-iab-4	scaffold00021_BDOR_003731-RA:UTR1	scaffold00021	BDOR_003731-RA	FBgn0050044	s-cup	dme-miR-315
	scaffold00063_3369	bdo-mir-iab-4	scaffold00070_BDOR_006650-RA:UTR2	scaffold00070	BDOR_006650-RA	FBgn0052666	Drak	#N/A
	scaffold00063_3369	bdo-mir-iab-4	scaffold00033_BDOR_005089-RA:UTR2	scaffold00033	BDOR_005089-RA	FBgn0261461	RhoGAP18B	dme-miR-987
	scaffold00063_3369	bdo-mir-iab-4	scaffold00012_BDOR_002939-RA:UTR3	scaffold00012	BDOR_002939-RA	#N/A	#N/A	#N/A
	scaffold00063_3369	bdo-mir-iab-4	scaffold00056_BDOR_006293-RA:UTR4	scaffold00056	BDOR_006293-RA	#N/A	#N/A	#N/A
	scaffold00063_3369	bdo-mir-iab-4	scaffold00138_BDOR_009795-RA:UTR4	scaffold00138	BDOR_009795-RA	#N/A	#N/A	#N/A
	scaffold00063_3369	bdo-mir-iab-4	scaffold00077_BDOR_007283-RA:UTR3	scaffold00077	BDOR_007283-RA	#N/A	#N/A	#N/A
	scaffold00063_3369	bdo-mir-iab-4	scaffold00022_BDOR_004089-RA:UTR3	scaffold00022	BDOR_004089-RA	#N/A	#N/A	#N/A
	scaffold00063_3369	bdo-mir-iab-4	scaffold00014_BDOR_002275-RA:UTR2	scaffold00014	BDOR_002275-RA	#N/A	#N/A	#N/A
	scaffold00063_3369	bdo-mir-iab-4	scaffold00052_BDOR_006189-RA:UTR3	scaffold00052	BDOR_006189-RA	#N/A	#N/A	#N/A
	scaffold00063_3369	bdo-mir-iab-4	scaffold00049_BDOR_005972-RA:UTR2	scaffold00049	BDOR_005972-RA	#N/A	#N/A	#N/A
	scaffold00063_3369	bdo-mir-iab-4	scaffold00096_BDOR_008275-RA:UTR2	scaffold00096	BDOR_008275-RA	#N/A	#N/A	#N/A
	scaffold00063_3369	bdo-mir-iab-4	scaffold00203_BDOR_011051-RA:UTR2	scaffold00203	BDOR_011051-RA	#N/A	#N/A	#N/A
	scaffold00063_3369	bdo-mir-iab-4	scaffold00076_BDOR_007827-RA:UTR3	scaffold00076	BDOR_007827-RA	#N/A	#N/A	#N/A
	scaffold00063_3369	bdo-mir-iab-4	scaffold00014_BDOR_002308-RA:UTR3	scaffold00014	BDOR_002308-RA	#N/A	#N/A	#N/A
	scaffold00063_3369	bdo-mir-iab-4	scaffold00204_BDOR_010999-RA:UTR2	scaffold00204	BDOR_010999-RA	#N/A	#N/A	#N/A
	scaffold00063_3369	bdo-mir-iab-4	scaffold00058_BDOR_005221-RA:UTR6	scaffold00058	BDOR_005221-RA	#N/A	#N/A	#N/A
	scaffold00063_3369	bdo-mir-iab-4	scaffold00112_BDOR_009223-RA:UTR3	scaffold00112	BDOR_009223-RA	#N/A	#N/A	#N/A
	scaffold00063_3369	bdo-mir-iab-4	scaffold00066_BDOR_007222-RA:UTR2	scaffold00066	BDOR_007222-RA	#N/A	#N/A	#N/A
	scaffold00063_3369	bdo-mir-iab-4	scaffold00087_BDOR_008102-RA:UTR3	scaffold00087	BDOR_008102-RA	#N/A	#N/A	#N/A
	scaffold00063_3369	bdo-mir-iab-4	scaffold00172_BDOR_010023-RA:UTR2	scaffold00172	BDOR_010023-RA	#N/A	#N/A	#N/A
	scaffold00063_3369	bdo-mir-iab-4	scaffold00005_BDOR_001123-RA:UTR2	scaffold00005	BDOR_001123-RA	#N/A	#N/A	#N/A
	scaffold00063_3369	bdo-mir-iab-4	scaffold00083_BDOR_007392-RA:UTR2	scaffold00083	BDOR_007392-RA	#N/A	#N/A	#N/A
	scaffold00063_3369	bdo-mir-iab-4	scaffold00224_BDOR_011307-RA:UTR2	scaffold00224	BDOR_011307-RA	#N/A	#N/A	#N/A
	scaffold00063_3369	bdo-mir-iab-4	scaffold00039_BDOR_004513-RA:UTR2	scaffold00039	BDOR_004513-RA	#N/A	#N/A	#N/A
	scaffold00063_3369	bdo-mir-iab-4	scaffold00107_BDOR_008252-RA:UTR4	scaffold00107	BDOR_008252-RA	#N/A	#N/A	#N/A
	scaffold00063_3369	bdo-mir-iab-4	scaffold00249_BDOR_011847-RA:UTR2	scaffold00249	BDOR_011847-RA	#N/A	#N/A	#N/A
	scaffold00022_1511	bdo-mir-3983	scaffold00079_BDOR_007525-RA:UTR6	scaffold00079	BDOR_007525-RA	FBgn0001254	ImpE2	dme-miR-263a
	scaffold00022_1511	bdo-mir-3983	scaffold00016_BDOR_002247-RB:UTR2	scaffold00016	BDOR_002247-RB	FBgn0003317	sax	dme-miR-987
	scaffold00022_1511	bdo-mir-3983	scaffold00295_BDOR_012088-RA:UTR2	scaffold00295	BDOR_012088-RA	FBgn0005636	nvy	dme-miR-263a
	scaffold00022_1511	bdo-mir-3983	scaffold00048_BDOR_004601-RA:UTR2	scaffold00048	BDOR_004601-RA	FBgn0010317	CycJ	dme-miR-970
	scaffold00022_1511	bdo-mir-3983	scaffold00023_BDOR_003603-RA:UTR3	scaffold00023	BDOR_003603-RA	FBgn0020236	ATPCL	dme-miR-137
	scaffold00022_1511	bdo-mir-3983	scaffold00020_BDOR_003443-RA:UTR5	scaffold00020	BDOR_003443-RA	FBgn0026666	l(1)G0136	dme-miR-317
	scaffold00022_1511	bdo-mir-3983	scaffold00064_BDOR_007176-RA:UTR3	scaffold00064	BDOR_007176-RA	FBgn0028690	Rpn5	dme-miR-263a
	scaffold00022_1511	bdo-mir-3983	scaffold03903_BDOR_014065-RA:UTR1	scaffold03903	BDOR_014065-RA	FBgn0031012	CG8051	dme-miR-318
	scaffold00022_1511	bdo-mir-3983	scaffold00022_BDOR_004003-RA:UTR3	scaffold00022	BDOR_004003-RA	FBgn0031897	CG13784	dme-miR-277
	scaffold00022_1511	bdo-mir-3983	scaffold00002_BDOR_000653-RA:UTR2	scaffold00002	BDOR_000653-RA	FBgn0032511	ND-B22	#N/A
	scaffold00022_1511	bdo-mir-3983	scaffold00136_BDOR_009542-RA:UTR3	scaffold00136	BDOR_009542-RA	FBgn0032651	Oli	dme-miR-277
	scaffold00022_1511	bdo-mir-3983	scaffold00044_BDOR_006531-RA:UTR3	scaffold00044	BDOR_006531-RA	FBgn0036481	CG16959	dme-miR-263a
	scaffold00022_1511	bdo-mir-3983	scaffold00009_BDOR_001953-RB:UTR3	scaffold00009	BDOR_001953-RB	FBgn0038752	CG4462	dme-miR-79
	scaffold00022_1511	bdo-mir-3983	scaffold00041_BDOR_005162-RA:UTR7	scaffold00041	BDOR_005162-RA	FBgn0039157	Myo95E	dme-miR-263b
	scaffold00022_1511	bdo-mir-3983	scaffold00020_BDOR_003481-RA:UTR3	scaffold00020	BDOR_003481-RA	FBgn0039632	Cul5	#N/A
	scaffold00022_1511	bdo-mir-3983	scaffold00002_BDOR_000695-RA:UTR2	scaffold00002	BDOR_000695-RA	FBgn0040010	CG17493	dme-miR-283
	scaffold00022_1511	bdo-mir-3983	scaffold00129_BDOR_010078-RA:UTR2	scaffold00129	BDOR_010078-RA	FBgn0040237	bor	dme-miR-1004
	scaffold00022_1511	bdo-mir-3983	scaffold00040_BDOR_004978-RA:UTR2	scaffold00040	BDOR_004978-RA	FBgn0042180	CG18870	dme-miR-304
	scaffold00022_1511	bdo-mir-3983	scaffold00088_BDOR_007428-RA:UTR2	scaffold00088	BDOR_007428-RA	#N/A	#N/A	#N/A
	scaffold00022_1511	bdo-mir-3983	scaffold00084_BDOR_007328-RA:UTR3	scaffold00084	BDOR_007328-RA	#N/A	#N/A	#N/A
	scaffold00022_1511	bdo-mir-3983	scaffold00034_BDOR_005519-RA:UTR2	scaffold00034	BDOR_005519-RA	#N/A	#N/A	#N/A
	scaffold00022_1511	bdo-mir-3983	scaffold00072_BDOR_007015-RA:UTR9	scaffold00072	BDOR_007015-RA	#N/A	#N/A	#N/A
	scaffold00022_1511	bdo-mir-3983	scaffold00111_BDOR_009015-RA:UTR2	scaffold00111	BDOR_009015-RA	#N/A	#N/A	#N/A
	scaffold00022_1511	bdo-mir-3983	scaffold00111_BDOR_009008-RA:UTR3	scaffold00111	BDOR_009008-RA	#N/A	#N/A	#N/A
	scaffold00022_1511	bdo-mir-3983	scaffold04340_BDOR_014078-RA:UTR4	scaffold04340	BDOR_014078-RA	#N/A	#N/A	#N/A
	scaffold00022_1511	bdo-mir-3983	scaffold00006_BDOR_001477-RA:UTR2	scaffold00006	BDOR_001477-RA	#N/A	#N/A	#N/A
	scaffold00022_1511	bdo-mir-3983	scaffold00095_BDOR_008349-RA:UTR3	scaffold00095	BDOR_008349-RA	#N/A	#N/A	#N/A
	scaffold00022_1511	bdo-mir-3983	scaffold00003_BDOR_000891-RA:UTR2	scaffold00003	BDOR_000891-RA	#N/A	#N/A	#N/A
	scaffold00022_1511	bdo-mir-3983	scaffold00003_BDOR_001036-RA:UTR2	scaffold00003	BDOR_001036-RA	#N/A	#N/A	#N/A
	scaffold00022_1511	bdo-mir-3983	scaffold00062_BDOR_007091-RA:UTR1	scaffold00062	BDOR_007091-RA	#N/A	#N/A	#N/A
	scaffold00022_1511	bdo-mir-3983	scaffold00011_BDOR_002609-RA:UTR3	scaffold00011	BDOR_002609-RA	#N/A	#N/A	#N/A
	scaffold00022_1511	bdo-mir-3983	scaffold00262_BDOR_011992-RA:UTR2	scaffold00262	BDOR_011992-RA	#N/A	#N/A	#N/A
	scaffold00022_1511	bdo-mir-3983	scaffold00033_BDOR_005029-RA:UTR1	scaffold00033	BDOR_005029-RA	#N/A	#N/A	#N/A
	scaffold00022_1511	bdo-mir-3983	scaffold00325_BDOR_012341-RA:UTR4	scaffold00325	BDOR_012341-RA	#N/A	#N/A	#N/A
	scaffold00022_1511	bdo-mir-3983	scaffold00051_BDOR_005441-RA:UTR3	scaffold00051	BDOR_005441-RA	#N/A	#N/A	#N/A
	scaffold00022_1511	bdo-mir-3983	scaffold00021_BDOR_003661-RA:UTR2	scaffold00021	BDOR_003661-RA	#N/A	#N/A	#N/A
	scaffold00022_1511	bdo-mir-3983	scaffold00001_BDOR_000246-RA:UTR6	scaffold00001	BDOR_000246-RA	#N/A	#N/A	#N/A
	scaffold00022_1511	bdo-mir-3983	scaffold00277_BDOR_011964-RB:UTR2	scaffold00277	BDOR_011964-RB	#N/A	#N/A	#N/A
	scaffold00022_1511	bdo-mir-3983	scaffold00073_BDOR_007600-RA:UTR2	scaffold00073	BDOR_007600-RA	#N/A	#N/A	#N/A
	scaffold00022_1511	bdo-mir-3983	scaffold00006_BDOR_001312-RA:UTR1	scaffold00006	BDOR_001312-RA	#N/A	#N/A	#N/A
	scaffold00022_1511	bdo-mir-3983	scaffold00011_BDOR_002530-RA:UTR2	scaffold00011	BDOR_002530-RA	#N/A	#N/A	#N/A
	scaffold00022_1511	bdo-mir-3983	scaffold00153_BDOR_010114-RA:UTR3	scaffold00153	BDOR_010114-RA	#N/A	#N/A	#N/A
	scaffold00073_3824	bdo-mir-12	scaffold00024_BDOR_003167-RA:UTR3	scaffold00024	BDOR_003167-RA	FBgn0001208	Hn	dme-miR-315
	scaffold00073_3824	bdo-mir-12	scaffold00233_BDOR_011109-RA:UTR3	scaffold00233	BDOR_011109-RA	FBgn0003138	#N/A	#N/A
	scaffold00073_3824	bdo-mir-12	scaffold00115_BDOR_009293-RA:UTR3	scaffold00115	BDOR_009293-RA	FBgn0003978	vls	dme-miR-375
	scaffold00073_3824	bdo-mir-12	scaffold00008_BDOR_001725-RA:UTR2	scaffold00008	BDOR_001725-RA	FBgn0004419	me31B	dme-miR-315
	scaffold00073_3824	bdo-mir-12	scaffold00044_BDOR_006602-RA:UTR3	scaffold00044	BDOR_006602-RA	FBgn0004852	Ac76E	dme-miR-13a
	scaffold00073_3824	bdo-mir-12	scaffold00071_BDOR_006230-RA:UTR2	scaffold00071	BDOR_006230-RA	FBgn0014417	CG13397	dme-miR-34
	scaffold00073_3824	bdo-mir-12	scaffold00086_BDOR_007789-RA:UTR1	scaffold00086	BDOR_007789-RA	FBgn0015829	TfIIEbeta	#N/A
	scaffold00073_3824	bdo-mir-12	scaffold00068_BDOR_006787-RA:UTR8	scaffold00068	BDOR_006787-RA	FBgn0020299	stumps	dme-miR-957
	scaffold00073_3824	bdo-mir-12	scaffold00086_BDOR_007801-RA:UTR3	scaffold00086	BDOR_007801-RA	FBgn0024179	wit	dme-miR-960
	scaffold00073_3824	bdo-mir-12	scaffold00008_BDOR_001777-RA:UTR2	scaffold00008	BDOR_001777-RA	FBgn0024330	MED6	dme-miR-274
	scaffold00073_3824	bdo-mir-12	scaffold00022_BDOR_003970-RA:UTR4	scaffold00022	BDOR_003970-RA	FBgn0024897	b6	dme-miR-4
	scaffold00073_3824	bdo-mir-12	scaffold00148_BDOR_010297-RA:UTR2	scaffold00148	BDOR_010297-RA	FBgn0030039	CG12123	dme-miR-iab-4as-5p
	scaffold00073_3824	bdo-mir-12	scaffold00149_BDOR_009968-RA:UTR5	scaffold00149	BDOR_009968-RA	FBgn0031566	CG2818	dme-miR-277
	scaffold00073_3824	bdo-mir-12	scaffold00010_BDOR_001783-RC:UTR2	scaffold00010	BDOR_001783-RC	FBgn0032465	CG12404	dme-miR-1006
	scaffold00073_3824	bdo-mir-12	scaffold00033_BDOR_004997-RA:UTR2	scaffold00033	BDOR_004997-RA	FBgn0034217	Lhr	dme-miR-305
	scaffold00073_3824	bdo-mir-12	scaffold00197_BDOR_011345-RC:UTR2	scaffold00197	BDOR_011345-RC	FBgn0034396	CG15097	dme-miR-962
	scaffold00073_3824	bdo-mir-12	scaffold00153_BDOR_010101-RA:UTR2	scaffold00153	BDOR_010101-RA	FBgn0035866	CG7197	dme-miR-137
	scaffold00073_3824	bdo-mir-12	scaffold00036_BDOR_004334-RA:UTR2	scaffold00036	BDOR_004334-RA	FBgn0036461	Zip71B	#N/A
	scaffold00073_3824	bdo-mir-12	scaffold00186_BDOR_010841-RA:UTR2	scaffold00186	BDOR_010841-RA	FBgn0037424	Osi15	dme-miR-274
	scaffold00073_3824	bdo-mir-12	scaffold00005_BDOR_001183-RC:UTR3	scaffold00005	BDOR_001183-RC	FBgn0051216	Naam	#N/A
	scaffold00073_3824	bdo-mir-12	scaffold00195_BDOR_010805-RA:UTR2	scaffold00195	BDOR_010805-RA	FBgn0051634	Oatp26F	dme-miR-iab-4as-5p
	scaffold00073_3824	bdo-mir-12	scaffold00075_BDOR_006732-RA:UTR5	scaffold00075	BDOR_006732-RA	FBgn0051803	CG31803	#N/A
	scaffold00073_3824	bdo-mir-12	scaffold00022_BDOR_004075-RA:UTR3	scaffold00022	BDOR_004075-RA	FBgn0085450	Snoo	dme-miR-4
	scaffold00073_3824	bdo-mir-12	scaffold00069_BDOR_006888-RA:UTR5	scaffold00069	BDOR_006888-RA	FBgn0261630	CG42713	#N/A
	scaffold00073_3824	bdo-mir-12	scaffold00069_BDOR_006888-RA:UTR5	scaffold00069	BDOR_006888-RA	FBgn0261630	CG42713	#N/A
	scaffold00073_3824	bdo-mir-12	scaffold00472_BDOR_012907-RB:UTR3	scaffold00472	BDOR_012907-RB	FBgn0262599	CG43129	#N/A
	scaffold00073_3824	bdo-mir-12	scaffold00120_BDOR_009264-RA:UTR2	scaffold00120	BDOR_009264-RA	#N/A	#N/A	#N/A
	scaffold00073_3824	bdo-mir-12	scaffold00041_BDOR_005129-RA:UTR1	scaffold00041	BDOR_005129-RA	#N/A	#N/A	#N/A
	scaffold00073_3824	bdo-mir-12	scaffold00010_BDOR_001783-RB:UTR2	scaffold00010	BDOR_001783-RB	#N/A	#N/A	#N/A
	scaffold00073_3824	bdo-mir-12	scaffold00224_BDOR_011302-RA:UTR3	scaffold00224	BDOR_011302-RA	#N/A	#N/A	#N/A
	scaffold00073_3824	bdo-mir-12	scaffold00045_BDOR_004887-RA:UTR3	scaffold00045	BDOR_004887-RA	#N/A	#N/A	#N/A
	scaffold00073_3824	bdo-mir-12	scaffold00072_BDOR_006970-RA:UTR3	scaffold00072	BDOR_006970-RA	#N/A	#N/A	#N/A
	scaffold00073_3824	bdo-mir-12	scaffold00169_BDOR_010411-RA:UTR2	scaffold00169	BDOR_010411-RA	#N/A	#N/A	#N/A
	scaffold00073_3824	bdo-mir-12	scaffold00025_BDOR_003264-RA:UTR6	scaffold00025	BDOR_003264-RA	#N/A	#N/A	#N/A
	scaffold00073_3824	bdo-mir-12	scaffold00050_BDOR_005881-RA:UTR2	scaffold00050	BDOR_005881-RA	#N/A	#N/A	#N/A
	scaffold00073_3824	bdo-mir-12	scaffold00044_BDOR_006620-RD:UTR3	scaffold00044	BDOR_006620-RD	#N/A	#N/A	#N/A
	scaffold00073_3824	bdo-mir-12	scaffold00064_BDOR_007147-RA:UTR3	scaffold00064	BDOR_007147-RA	#N/A	#N/A	#N/A
	scaffold00073_3824	bdo-mir-12	scaffold00181_BDOR_010699-RA:UTR2	scaffold00181	BDOR_010699-RA	#N/A	#N/A	#N/A
	scaffold00073_3824	bdo-mir-12	scaffold00337_BDOR_012590-RA:UTR2	scaffold00337	BDOR_012590-RA	#N/A	#N/A	#N/A
	scaffold00073_3824	bdo-mir-12	scaffold00002_BDOR_000600-RA:UTR9	scaffold00002	BDOR_000600-RA	#N/A	#N/A	#N/A
	scaffold00073_3824	bdo-mir-12	scaffold00009_BDOR_001942-RA:UTR2	scaffold00009	BDOR_001942-RA	#N/A	#N/A	#N/A
	scaffold00073_3824	bdo-mir-12	scaffold00266_BDOR_011763-RA:UTR2	scaffold00266	BDOR_011763-RA	#N/A	#N/A	#N/A
	scaffold00073_3824	bdo-mir-12	scaffold00056_BDOR_006333-RA:UTR3	scaffold00056	BDOR_006333-RA	#N/A	#N/A	#N/A
	scaffold00073_3824	bdo-mir-12	scaffold00242_BDOR_011721-RA:UTR4	scaffold00242	BDOR_011721-RA	#N/A	#N/A	#N/A
	scaffold00027_1819	bdo-mir-9b	scaffold00092_BDOR_007985-RA:UTR1	scaffold00092	BDOR_007985-RA	FBgn0000307	chif	dme-miR-283
	scaffold00027_1819	bdo-mir-9b	scaffold00100_BDOR_008492-RA:UTR3	scaffold00100	BDOR_008492-RA	FBgn0001078	ftz-f1	dme-miR-iab-4as-5p
	scaffold00027_1819	bdo-mir-9b	scaffold00008_BDOR_001762-RA:UTR1	scaffold00008	BDOR_001762-RA	FBgn0001235	hth	dme-miR-iab-4-5p
	scaffold00027_1819	bdo-mir-9b	scaffold00004_BDOR_000525-RA:UTR5	scaffold00004	BDOR_000525-RA	FBgn0003118	pnt	dme-miR-79
	scaffold00027_1819	bdo-mir-9b	scaffold00085_BDOR_007920-RB:UTR2	scaffold00085	BDOR_007920-RB	FBgn0003656	sws	dme-miR-281-2*
	scaffold00027_1819	bdo-mir-9b	scaffold00016_BDOR_002214-RA:UTR3	scaffold00016	BDOR_002214-RA	FBgn0003891	tud	dme-miR-137
	scaffold00027_1819	bdo-mir-9b	scaffold00050_BDOR_005890-RA:UTR3	scaffold00050	BDOR_005890-RA	FBgn0011224	heph	dme-miR-315
	scaffold00027_1819	bdo-mir-9b	scaffold00001_BDOR_000250-RA:UTR2	scaffold00001	BDOR_000250-RA	FBgn0011573	Cdc37	dme-miR-996
	scaffold00027_1819	bdo-mir-9b	scaffold00080_BDOR_007912-RA:UTR3	scaffold00080	BDOR_007912-RA	FBgn0012058	Cdc27	dme-miR-316
	scaffold00027_1819	bdo-mir-9b	scaffold00393_BDOR_012622-RA:UTR2	scaffold00393	BDOR_012622-RA	FBgn0014007	Ptp69D	dme-miR-305
	scaffold00027_1819	bdo-mir-9b	scaffold00010_BDOR_001839-RA:UTR5	scaffold00010	BDOR_001839-RA	FBgn0022213	Cas	dme-miR-927
	scaffold00027_1819	bdo-mir-9b	scaffold00086_BDOR_007801-RA:UTR3	scaffold00086	BDOR_007801-RA	FBgn0024179	wit	dme-miR-960
	scaffold00027_1819	bdo-mir-9b	scaffold00254_BDOR_011748-RA:UTR3	scaffold00254	BDOR_011748-RA	FBgn0025393	CG14795	#N/A
	scaffold00027_1819	bdo-mir-9b	scaffold00264_BDOR_011526-RA:UTR3	scaffold00264	BDOR_011526-RA	FBgn0025625	Sik2	#N/A
	scaffold00027_1819	bdo-mir-9b	scaffold00054_BDOR_005696-RA:UTR3	scaffold00054	BDOR_005696-RA	FBgn0028372	isopeptidase-T-3	dme-miR-279
	scaffold00027_1819	bdo-mir-9b	scaffold00059_BDOR_005388-RA:UTR5	scaffold00059	BDOR_005388-RA	FBgn0028487	f-cup	dme-miR-1011
	scaffold00027_1819	bdo-mir-9b	scaffold00064_BDOR_007176-RA:UTR3	scaffold00064	BDOR_007176-RA	FBgn0028690	Rpn5	dme-miR-263a
	scaffold00027_1819	bdo-mir-9b	scaffold00200_BDOR_010983-RA:UTR2	scaffold00200	BDOR_010983-RA	FBgn0029861	CG3815	dme-miR-927
	scaffold00027_1819	bdo-mir-9b	scaffold00096_BDOR_008285-RA:UTR3	scaffold00096	BDOR_008285-RA	FBgn0030431	CG4407	dme-miR-13a
	scaffold00027_1819	bdo-mir-9b	scaffold00120_BDOR_009250-RA:UTR2	scaffold00120	BDOR_009250-RA	FBgn0030997	CG7990	dme-miR-1014
	scaffold00027_1819	bdo-mir-9b	scaffold00018_BDOR_003055-RA:UTR3	scaffold00018	BDOR_003055-RA	FBgn0031115	CG11710	dme-miR-988
	scaffold00027_1819	bdo-mir-9b	scaffold00033_BDOR_005017-RA:UTR4	scaffold00033	BDOR_005017-RA	FBgn0031150	bves	dme-miR-190
	scaffold00027_1819	bdo-mir-9b	scaffold00043_BDOR_004831-RA:UTR2	scaffold00043	BDOR_004831-RA	FBgn0031174	CG1486	dme-miR-962
	scaffold00027_1819	bdo-mir-9b	scaffold00229_BDOR_011903-RA:UTR1	scaffold00229	BDOR_011903-RA	FBgn0031294	IA-2	#N/A
	scaffold00027_1819	bdo-mir-9b	scaffold00022_BDOR_003990-RA:UTR4	scaffold00022	BDOR_003990-RA	FBgn0031703	CG12512	#N/A
	scaffold00027_1819	bdo-mir-9b	scaffold00022_BDOR_003990-RA:UTR3	scaffold00022	BDOR_003990-RA	FBgn0031703	CG12512	#N/A
	scaffold00027_1819	bdo-mir-9b	scaffold00115_BDOR_009279-RA:UTR3	scaffold00115	BDOR_009279-RA	FBgn0031882	Rab30	dme-miR-284
	scaffold00027_1819	bdo-mir-9b	scaffold00115_BDOR_009279-RA:UTR3	scaffold00115	BDOR_009279-RA	FBgn0031882	Rab30	dme-miR-284
	scaffold00027_1819	bdo-mir-9b	scaffold00038_BDOR_004477-RA:UTR4	scaffold00038	BDOR_004477-RA	FBgn0031952	cdc14	#N/A
	scaffold00027_1819	bdo-mir-9b	scaffold00027_BDOR_003819-RA:UTR3	scaffold00027	BDOR_003819-RA	FBgn0031979	CG7429	dme-miR-963
	scaffold00027_1819	bdo-mir-9b	scaffold00071_BDOR_006256-RA:UTR2	scaffold00071	BDOR_006256-RA	FBgn0032078	C1GalTA	dme-miR-8
	scaffold00027_1819	bdo-mir-9b	scaffold00003_BDOR_001014-RA:UTR3	scaffold00003	BDOR_001014-RA	FBgn0033781	CG13319	dme-miR-10-3p
	scaffold00027_1819	bdo-mir-9b	scaffold00075_BDOR_006664-RA:UTR3	scaffold00075	BDOR_006664-RA	FBgn0034521	Mgat1	dme-miR-927
	scaffold00027_1819	bdo-mir-9b	scaffold00016_BDOR_002263-RA:UTR1	scaffold00016	BDOR_002263-RA	FBgn0034720	Liprin-gamma	#N/A
	scaffold00027_1819	bdo-mir-9b	scaffold00146_BDOR_009581-RA:UTR2	scaffold00146	BDOR_009581-RA	FBgn0034744	Vps20	dme-miR-956
	scaffold00027_1819	bdo-mir-9b	scaffold00119_BDOR_009154-RB:UTR2	scaffold00119	BDOR_009154-RB	FBgn0035101	p130CAS	dme-miR-8
	scaffold00027_1819	bdo-mir-9b	scaffold00086_BDOR_007799-RA:UTR3	scaffold00086	BDOR_007799-RA	FBgn0035495	CG14989	dme-miR-315
	scaffold00027_1819	bdo-mir-9b	scaffold00057_BDOR_006508-RA:UTR3	scaffold00057	BDOR_006508-RA	FBgn0035755	CG14830	dme-miR-964
	scaffold00027_1819	bdo-mir-9b	scaffold00035_BDOR_003955-RA:UTR2	scaffold00035	BDOR_003955-RA	FBgn0035852	CG7387	#N/A
	scaffold00027_1819	bdo-mir-9b	scaffold00275_BDOR_012036-RA:UTR2	scaffold00275	BDOR_012036-RA	FBgn0036032	CG16711	dme-miR-932
	scaffold00027_1819	bdo-mir-9b	scaffold00006_BDOR_001310-RA:UTR3	scaffold00006	BDOR_001310-RA	FBgn0036058	CG6707	dme-miR-1
	scaffold00027_1819	bdo-mir-9b	scaffold00044_BDOR_006593-RA:UTR2	scaffold00044	BDOR_006593-RA	FBgn0036180	CG6091	dme-miR-1006
	scaffold00027_1819	bdo-mir-9b	scaffold00036_BDOR_004346-RA:UTR2	scaffold00036	BDOR_004346-RA	FBgn0036423	CG3919	dme-miR-4
	scaffold00027_1819	bdo-mir-9b	scaffold00078_BDOR_007323-RB:UTR2	scaffold00078	BDOR_007323-RB	FBgn0037207	Mes2	dme-miR-31b
	scaffold00027_1819	bdo-mir-9b	scaffold00005_BDOR_001159-RA:UTR2	scaffold00005	BDOR_001159-RA	FBgn0037301	Mms19	dme-miR-976
	scaffold00027_1819	bdo-mir-9b	scaffold00068_BDOR_006795-RA:UTR2	scaffold00068	BDOR_006795-RA	FBgn0037406	Osi1	#N/A
	scaffold00027_1819	bdo-mir-9b	scaffold00004_BDOR_000403-RA:UTR3	scaffold00004	BDOR_000403-RA	FBgn0039702	Vps16B	dme-miR-314
	scaffold00027_1819	bdo-mir-9b	scaffold00187_BDOR_010914-RA:UTR2	scaffold00187	BDOR_010914-RA	FBgn0039722	Capa	dme-miR-100
	scaffold00027_1819	bdo-mir-9b	scaffold00109_BDOR_008611-RA:UTR4	scaffold00109	BDOR_008611-RA	FBgn0044452	Atg2	dme-miR-306
	scaffold00027_1819	bdo-mir-9b	scaffold00177_BDOR_010968-RA:UTR2	scaffold00177	BDOR_010968-RA	FBgn0051072	Lerp	dme-miR-1004
	scaffold00027_1819	bdo-mir-9b	scaffold00053_BDOR_005687-RA:UTR2	scaffold00053	BDOR_005687-RA	FBgn0051145	CG31145	dme-miR-968
	scaffold00027_1819	bdo-mir-9b	scaffold00009_BDOR_001993-RA:UTR5	scaffold00009	BDOR_001993-RA	FBgn0259139	glo	dme-miR-960
	scaffold00027_1819	bdo-mir-9b	scaffold00003_BDOR_001028-RA:UTR11	scaffold00003	BDOR_001028-RA	FBgn0259789	vfl	dme-miR-283
	scaffold00027_1819	bdo-mir-9b	scaffold00043_BDOR_004772-RA:UTR1	scaffold00043	BDOR_004772-RA	FBgn0259923	41886	dme-miR-1014
	scaffold00027_1819	bdo-mir-9b	scaffold00027_BDOR_003858-RA:UTR2	scaffold00027	BDOR_003858-RA	FBgn0261278	grp	dme-miR-375
	scaffold00027_1819	bdo-mir-9b	scaffold00022_BDOR_004072-RA:UTR2	scaffold00022	BDOR_004072-RA	FBgn0261560	Thor	dme-miR-963
	scaffold00027_1819	bdo-mir-9b	scaffold00113_BDOR_008955-RA:UTR5	scaffold00113	BDOR_008955-RA	FBgn0262475	bru-2	dme-miR-1011
	scaffold00027_1819	bdo-mir-9b	scaffold00076_BDOR_007841-RA:UTR3	scaffold00076	BDOR_007841-RA	FBgn0263027	CG43322	#N/A
	scaffold00027_1819	bdo-mir-9b	scaffold00076_BDOR_007841-RA:UTR3	scaffold00076	BDOR_007841-RA	FBgn0263027	CG43322	#N/A
	scaffold00027_1819	bdo-mir-9b	scaffold00076_BDOR_007841-RA:UTR3	scaffold00076	BDOR_007841-RA	FBgn0263027	CG43322	#N/A
	scaffold00027_1819	bdo-mir-9b	scaffold00177_BDOR_010950-RA:UTR3	scaffold00177	BDOR_010950-RA	#N/A	#N/A	#N/A
	scaffold00027_1819	bdo-mir-9b	scaffold00005_BDOR_001245-RA:UTR5	scaffold00005	BDOR_001245-RA	#N/A	#N/A	#N/A
	scaffold00027_1819	bdo-mir-9b	scaffold00484_BDOR_013187-RA:UTR2	scaffold00484	BDOR_013187-RA	#N/A	#N/A	#N/A
	scaffold00027_1819	bdo-mir-9b	scaffold00018_BDOR_003126-RA:UTR4	scaffold00018	BDOR_003126-RA	#N/A	#N/A	#N/A
	scaffold00027_1819	bdo-mir-9b	scaffold00018_BDOR_003126-RA:UTR4	scaffold00018	BDOR_003126-RA	#N/A	#N/A	#N/A
	scaffold00027_1819	bdo-mir-9b	scaffold00152_BDOR_009776-RA:UTR2	scaffold00152	BDOR_009776-RA	#N/A	#N/A	#N/A
	scaffold00027_1819	bdo-mir-9b	scaffold00117_BDOR_009056-RA:UTR3	scaffold00117	BDOR_009056-RA	#N/A	#N/A	#N/A
	scaffold00027_1819	bdo-mir-9b	scaffold00110_BDOR_008726-RA:UTR2	scaffold00110	BDOR_008726-RA	#N/A	#N/A	#N/A
	scaffold00027_1819	bdo-mir-9b	scaffold00040_BDOR_004967-RA:UTR1	scaffold00040	BDOR_004967-RA	#N/A	#N/A	#N/A
	scaffold00027_1819	bdo-mir-9b	scaffold00065_BDOR_006948-RA:UTR2	scaffold00065	BDOR_006948-RA	#N/A	#N/A	#N/A
	scaffold00027_1819	bdo-mir-9b	scaffold00041_BDOR_005159-RA:UTR3	scaffold00041	BDOR_005159-RA	#N/A	#N/A	#N/A
	scaffold00027_1819	bdo-mir-9b	scaffold00022_BDOR_004132-RA:UTR3	scaffold00022	BDOR_004132-RA	#N/A	#N/A	#N/A
	scaffold00027_1819	bdo-mir-9b	scaffold00046_BDOR_005288-RB:UTR3	scaffold00046	BDOR_005288-RB	#N/A	#N/A	#N/A
	scaffold00027_1819	bdo-mir-9b	scaffold00346_BDOR_012418-RA:UTR3	scaffold00346	BDOR_012418-RA	#N/A	#N/A	#N/A
	scaffold00027_1819	bdo-mir-9b	scaffold00054_BDOR_005732-RA:UTR3	scaffold00054	BDOR_005732-RA	#N/A	#N/A	#N/A
	scaffold00027_1819	bdo-mir-9b	scaffold00003_BDOR_000891-RA:UTR2	scaffold00003	BDOR_000891-RA	#N/A	#N/A	#N/A
	scaffold00027_1819	bdo-mir-9b	scaffold00003_BDOR_001028-RB:UTR6	scaffold00003	BDOR_001028-RB	#N/A	#N/A	#N/A
	scaffold00027_1819	bdo-mir-9b	scaffold00064_BDOR_007203-RB:UTR2	scaffold00064	BDOR_007203-RB	#N/A	#N/A	#N/A
	scaffold00027_1819	bdo-mir-9b	scaffold00075_BDOR_006677-RA:UTR2	scaffold00075	BDOR_006677-RA	#N/A	#N/A	#N/A
	scaffold00027_1819	bdo-mir-9b	scaffold00263_BDOR_011939-RA:UTR2	scaffold00263	BDOR_011939-RA	#N/A	#N/A	#N/A
	scaffold00027_1819	bdo-mir-9b	scaffold00076_BDOR_007827-RA:UTR2	scaffold00076	BDOR_007827-RA	#N/A	#N/A	#N/A
	scaffold00027_1819	bdo-mir-9b	scaffold00002_BDOR_000778-RA:UTR2	scaffold00002	BDOR_000778-RA	#N/A	#N/A	#N/A
	scaffold00027_1819	bdo-mir-9b	scaffold00002_BDOR_000778-RA:UTR1	scaffold00002	BDOR_000778-RA	#N/A	#N/A	#N/A
	scaffold00027_1819	bdo-mir-9b	scaffold00014_BDOR_002302-RA:UTR2	scaffold00014	BDOR_002302-RA	#N/A	#N/A	#N/A
	scaffold00027_1819	bdo-mir-9b	scaffold00407_BDOR_013016-RA:UTR3	scaffold00407	BDOR_013016-RA	#N/A	#N/A	#N/A
	scaffold00027_1819	bdo-mir-9b	scaffold00015_BDOR_002095-RA:UTR2	scaffold00015	BDOR_002095-RA	#N/A	#N/A	#N/A
	scaffold00027_1819	bdo-mir-9b	scaffold00169_BDOR_010422-RB:UTR3	scaffold00169	BDOR_010422-RB	#N/A	#N/A	#N/A
	scaffold00027_1819	bdo-mir-9b	scaffold00011_BDOR_002587-RA:UTR3	scaffold00011	BDOR_002587-RA	#N/A	#N/A	#N/A
	scaffold00027_1819	bdo-mir-9b	scaffold00087_BDOR_008102-RA:UTR3	scaffold00087	BDOR_008102-RA	#N/A	#N/A	#N/A
	scaffold00027_1819	bdo-mir-9b	scaffold00001_BDOR_000018-RA:UTR2	scaffold00001	BDOR_000018-RA	#N/A	#N/A	#N/A
	scaffold00027_1819	bdo-mir-9b	scaffold00024_BDOR_003144-RB:UTR2	scaffold00024	BDOR_003144-RB	#N/A	#N/A	#N/A
	scaffold00027_1819	bdo-mir-9b	scaffold00005_BDOR_001233-RA:UTR2	scaffold00005	BDOR_001233-RA	#N/A	#N/A	#N/A
	scaffold00027_1819	bdo-mir-9b	scaffold00004_BDOR_000368-RA:UTR7	scaffold00004	BDOR_000368-RA	#N/A	#N/A	#N/A
	scaffold00027_1819	bdo-mir-9b	scaffold00243_BDOR_011651-RA:UTR3	scaffold00243	BDOR_011651-RA	#N/A	#N/A	#N/A
	scaffold00027_1819	bdo-mir-9b	scaffold00116_BDOR_008563-RA:UTR2	scaffold00116	BDOR_008563-RA	#N/A	#N/A	#N/A
	scaffold00027_1819	bdo-mir-9b	scaffold00509_BDOR_013085-RA:UTR2	scaffold00509	BDOR_013085-RA	#N/A	#N/A	#N/A
	scaffold00027_1819	bdo-mir-9b	scaffold00005_BDOR_001113-RA:UTR5	scaffold00005	BDOR_001113-RA	#N/A	#N/A	#N/A
	scaffold00027_1819	bdo-mir-9b	scaffold00058_BDOR_005249-RA:UTR3	scaffold00058	BDOR_005249-RA	#N/A	#N/A	#N/A
	scaffold00027_1819	bdo-mir-9b	scaffold00048_BDOR_004628-RA:UTR2	scaffold00048	BDOR_004628-RA	#N/A	#N/A	#N/A
	scaffold00054_2938	#N/A	scaffold00255_BDOR_011679-RA:UTR2	scaffold00255	BDOR_011679-RA	FBgn0001104	Galphai	#N/A
	scaffold00054_2938	#N/A	scaffold00019_BDOR_002761-RA:UTR5	scaffold00019	BDOR_002761-RA	FBgn0003975	vg	dme-miR-315
	scaffold00054_2938	#N/A	scaffold00167_BDOR_009645-RA:UTR5	scaffold00167	BDOR_009645-RA	FBgn0026402	NiPp1	dme-miR-79
	scaffold00054_2938	#N/A	scaffold00004_BDOR_000339-RA:UTR2	scaffold00004	BDOR_000339-RA	FBgn0029088	disp	dme-miR-31b
	scaffold00054_2938	#N/A	scaffold00496_BDOR_013036-RA:UTR1	scaffold00496	BDOR_013036-RA	FBgn0030723	dpr18	dme-miR-1011
	scaffold00054_2938	#N/A	scaffold00033_BDOR_005046-RA:UTR4	scaffold00033	BDOR_005046-RA	FBgn0030729	CG12507	#N/A
	scaffold00054_2938	#N/A	scaffold00179_BDOR_010547-RA:UTR2	scaffold00179	BDOR_010547-RA	FBgn0032075	Tsp29Fb	dme-miR-994
	scaffold00054_2938	#N/A	scaffold00023_BDOR_003588-RA:UTR3	scaffold00023	BDOR_003588-RA	FBgn0033229	CG12822	dme-miR-1007
	scaffold00054_2938	#N/A	scaffold00155_BDOR_009960-RA:UTR2	scaffold00155	BDOR_009960-RA	FBgn0033558	CG12344	dme-miR-4
	scaffold00054_2938	#N/A	scaffold00090_BDOR_007713-RA:UTR5	scaffold00090	BDOR_007713-RA	FBgn0033638	CG9005	dme-miR-1014
	scaffold00054_2938	#N/A	scaffold00090_BDOR_007713-RA:UTR5	scaffold00090	BDOR_007713-RA	FBgn0033638	CG9005	dme-miR-1014
	scaffold00054_2938	#N/A	scaffold00021_BDOR_003654-RA:UTR3	scaffold00021	BDOR_003654-RA	FBgn0033783	CG17019	dme-miR-996
	scaffold00054_2938	#N/A	scaffold00034_BDOR_005594-RA:UTR11	scaffold00034	BDOR_005594-RA	FBgn0034688	CG11474	dme-miR-960
	scaffold00054_2938	#N/A	scaffold00146_BDOR_009581-RA:UTR2	scaffold00146	BDOR_009581-RA	FBgn0034744	Vps20	dme-miR-956
	scaffold00054_2938	#N/A	scaffold00208_BDOR_011619-RA:UTR2	scaffold00208	BDOR_011619-RA	FBgn0036018	CG3335	dme-miR-375
	scaffold00054_2938	#N/A	scaffold00008_BDOR_001779-RA:UTR1	scaffold00008	BDOR_001779-RA	FBgn0037751	topi	dme-miR-1006
	scaffold00054_2938	#N/A	scaffold00005_BDOR_001121-RA:UTR2	scaffold00005	BDOR_001121-RA	FBgn0040466	Dip2	dme-miR-987
	scaffold00054_2938	#N/A	scaffold00109_BDOR_008589-RA:UTR2	scaffold00109	BDOR_008589-RA	FBgn0041160	comm2	dme-miR-252
	scaffold00054_2938	#N/A	scaffold00109_BDOR_008611-RA:UTR4	scaffold00109	BDOR_008611-RA	FBgn0044452	Atg2	dme-miR-306
	scaffold00054_2938	#N/A	scaffold00010_BDOR_001874-RA:UTR4	scaffold00010	BDOR_001874-RA	FBgn0053526	PNUTS	dme-miR-994
	scaffold00054_2938	#N/A	scaffold00014_BDOR_002306-RA:UTR2	scaffold00014	BDOR_002306-RA	FBgn0259832	CG34229	#N/A
	scaffold00054_2938	#N/A	scaffold00069_BDOR_006900-RA:UTR4	scaffold00069	BDOR_006900-RA	FBgn0260444	Not10	#N/A
	scaffold00054_2938	#N/A	scaffold00169_BDOR_010426-RA:UTR2	scaffold00169	BDOR_010426-RA	FBgn0261396	Rpn3	dme-miR-305
	scaffold00054_2938	#N/A	scaffold00017_BDOR_002800-RA:UTR2	scaffold00017	BDOR_002800-RA	#N/A	#N/A	#N/A
	scaffold00054_2938	#N/A	scaffold00005_BDOR_001245-RA:UTR5	scaffold00005	BDOR_001245-RA	#N/A	#N/A	#N/A
	scaffold00054_2938	#N/A	scaffold00072_BDOR_007015-RA:UTR9	scaffold00072	BDOR_007015-RA	#N/A	#N/A	#N/A
	scaffold00054_2938	#N/A	scaffold00059_BDOR_005405-RA:UTR5	scaffold00059	BDOR_005405-RA	#N/A	#N/A	#N/A
	scaffold00054_2938	#N/A	scaffold00033_BDOR_005069-RA:UTR2	scaffold00033	BDOR_005069-RA	#N/A	#N/A	#N/A
	scaffold00054_2938	#N/A	scaffold00022_BDOR_004089-RA:UTR3	scaffold00022	BDOR_004089-RA	#N/A	#N/A	#N/A
	scaffold00054_2938	#N/A	scaffold00346_BDOR_012418-RA:UTR3	scaffold00346	BDOR_012418-RA	#N/A	#N/A	#N/A
	scaffold00054_2938	#N/A	scaffold00045_BDOR_004887-RA:UTR3	scaffold00045	BDOR_004887-RA	#N/A	#N/A	#N/A
	scaffold00054_2938	#N/A	scaffold00016_BDOR_002229-RA:UTR1	scaffold00016	BDOR_002229-RA	#N/A	#N/A	#N/A
	scaffold00054_2938	#N/A	scaffold00017_BDOR_002803-RB:UTR2	scaffold00017	BDOR_002803-RB	#N/A	#N/A	#N/A
	scaffold00054_2938	#N/A	scaffold00355_BDOR_012506-RA:UTR4	scaffold00355	BDOR_012506-RA	#N/A	#N/A	#N/A
	scaffold00054_2938	#N/A	scaffold00057_BDOR_006445-RA:UTR3	scaffold00057	BDOR_006445-RA	#N/A	#N/A	#N/A
	scaffold00054_2938	#N/A	scaffold00022_BDOR_004036-RA:UTR3	scaffold00022	BDOR_004036-RA	#N/A	#N/A	#N/A
	scaffold00054_2938	#N/A	scaffold00004_BDOR_000355-RA:UTR2	scaffold00004	BDOR_000355-RA	#N/A	#N/A	#N/A
	scaffold00065_3417	bdo-mir-316	scaffold00242_BDOR_011722-RC:UTR2	scaffold00242	BDOR_011722-RC	FBgn0003218	rdgB	dme-miR-137
	scaffold00065_3417	bdo-mir-316	scaffold00017_BDOR_002820-RA:UTR2	scaffold00017	BDOR_002820-RA	FBgn0003525	stg	dme-miR-965
	scaffold00065_3417	bdo-mir-316	scaffold00144_BDOR_009755-RA:UTR2	scaffold00144	BDOR_009755-RA	FBgn0003701	thr	dme-miR-1017
	scaffold00065_3417	bdo-mir-316	scaffold00013_BDOR_002370-RA:UTR4	scaffold00013	BDOR_002370-RA	FBgn0010877	l(3)05822	dme-miR-970
	scaffold00065_3417	bdo-mir-316	scaffold00080_BDOR_007912-RA:UTR3	scaffold00080	BDOR_007912-RA	FBgn0012058	Cdc27	dme-miR-316
	scaffold00065_3417	bdo-mir-316	scaffold00011_BDOR_002550-RA:UTR2	scaffold00011	BDOR_002550-RA	FBgn0014269	prod	dme-miR-1011
	scaffold00065_3417	bdo-mir-316	scaffold00013_BDOR_002355-RA:UTR2	scaffold00013	BDOR_002355-RA	FBgn0023097	bon	dme-miR-263a
	scaffold00065_3417	bdo-mir-316	scaffold00264_BDOR_011526-RA:UTR3	scaffold00264	BDOR_011526-RA	FBgn0025625	Sik2	#N/A
	scaffold00065_3417	bdo-mir-316	scaffold00605_BDOR_013066-RA:UTR2	scaffold00605	BDOR_013066-RA	FBgn0026718	fu12	dme-miR-79
	scaffold00065_3417	bdo-mir-316	scaffold00062_BDOR_007103-RA:UTR2	scaffold00062	BDOR_007103-RA	FBgn0027296	temp	#N/A
	scaffold00065_3417	bdo-mir-316	scaffold00134_BDOR_009564-RB:UTR5	scaffold00134	BDOR_009564-RB	FBgn0027556	CG4928	dme-miR-316
	scaffold00065_3417	bdo-mir-316	scaffold00134_BDOR_009564-RB:UTR5	scaffold00134	BDOR_009564-RB	FBgn0027556	CG4928	dme-miR-316
	scaffold00065_3417	bdo-mir-316	scaffold00006_BDOR_001351-RA:UTR2	scaffold00006	BDOR_001351-RA	FBgn0028962	Aats-ala-m	dme-miR-87
	scaffold00065_3417	bdo-mir-316	scaffold00085_BDOR_007948-RA:UTR4	scaffold00085	BDOR_007948-RA	FBgn0029881	pigs	#N/A
	scaffold00065_3417	bdo-mir-316	scaffold00134_BDOR_009565-RA:UTR1	scaffold00134	BDOR_009565-RA	FBgn0030805	wus	dme-miR-137
	scaffold00065_3417	bdo-mir-316	scaffold00033_BDOR_005103-RA:UTR3	scaffold00033	BDOR_005103-RA	FBgn0031097	obst-A	dme-miR-1002
	scaffold00065_3417	bdo-mir-316	scaffold00330_BDOR_012434-RA:UTR2	scaffold00330	BDOR_012434-RA	FBgn0031250	Ent1	dme-miR-999
	scaffold00065_3417	bdo-mir-316	scaffold00229_BDOR_011903-RA:UTR1	scaffold00229	BDOR_011903-RA	FBgn0031294	IA-2	#N/A
	scaffold00065_3417	bdo-mir-316	scaffold00002_BDOR_000656-RA:UTR1	scaffold00002	BDOR_000656-RA	FBgn0032800	CG10137	dme-miR-1014
	scaffold00065_3417	bdo-mir-316	scaffold00023_BDOR_003541-RA:UTR2	scaffold00023	BDOR_003541-RA	FBgn0033391	CG8026	dme-miR-964
	scaffold00065_3417	bdo-mir-316	scaffold00032_BDOR_004670-RA:UTR2	scaffold00032	BDOR_004670-RA	FBgn0033958	CG12858	dme-miR-375
	scaffold00065_3417	bdo-mir-316	scaffold00089_BDOR_007659-RA:UTR2	scaffold00089	BDOR_007659-RA	FBgn0034242	CG14480	dme-miR-307
	scaffold00065_3417	bdo-mir-316	scaffold00111_BDOR_008982-RA:UTR4	scaffold00111	BDOR_008982-RA	FBgn0035558	CG11357	dme-miR-252
	scaffold00065_3417	bdo-mir-316	scaffold00103_BDOR_008435-RA:UTR2	scaffold00103	BDOR_008435-RA	FBgn0036549	CG10516	dme-miR-277
	scaffold00065_3417	bdo-mir-316	scaffold00186_BDOR_010838-RA:UTR2	scaffold00186	BDOR_010838-RA	FBgn0037428	Osi18	dme-miR-92a
	scaffold00065_3417	bdo-mir-316	scaffold00205_BDOR_011516-RA:UTR3	scaffold00205	BDOR_011516-RA	FBgn0037466	CG1965	dme-miR-1007
	scaffold00065_3417	bdo-mir-316	scaffold00133_BDOR_009684-RA:UTR4	scaffold00133	BDOR_009684-RA	FBgn0037645	CG11966	dme-miR-1017
	scaffold00065_3417	bdo-mir-316	scaffold00001_BDOR_000053-RA:UTR3	scaffold00001	BDOR_000053-RA	FBgn0038063	Octbeta2R	#N/A
	scaffold00065_3417	bdo-mir-316	scaffold00067_BDOR_006837-RA:UTR2	scaffold00067	BDOR_006837-RA	FBgn0039636	Atg14	#N/A
	scaffold00065_3417	bdo-mir-316	scaffold00001_BDOR_000288-RA:UTR2	scaffold00001	BDOR_000288-RA	FBgn0040281	Aplip1	dme-miR-307
	scaffold00065_3417	bdo-mir-316	scaffold00068_BDOR_006761-RA:UTR3	scaffold00068	BDOR_006761-RA	FBgn0051119	HdacX	dme-miR-977
	scaffold00065_3417	bdo-mir-316	scaffold00195_BDOR_010821-RC:UTR2	scaffold00195	BDOR_010821-RC	FBgn0051720	mthl15	#N/A
	scaffold00065_3417	bdo-mir-316	scaffold00076_BDOR_007844-RA:UTR1	scaffold00076	BDOR_007844-RA	FBgn0051908	CG31908	dme-miR-283
	scaffold00065_3417	bdo-mir-316	scaffold00076_BDOR_007844-RA:UTR1	scaffold00076	BDOR_007844-RA	FBgn0051908	CG31908	dme-miR-283
	scaffold00065_3417	bdo-mir-316	scaffold00243_BDOR_011637-RA:UTR2	scaffold00243	BDOR_011637-RA	FBgn0052590	CG32590	dme-miR-927
	scaffold00065_3417	bdo-mir-316	scaffold00002_BDOR_000657-RA:UTR2	scaffold00002	BDOR_000657-RA	FBgn0053116	CG33116	dme-miR-281-2*
	scaffold00065_3417	bdo-mir-316	scaffold00001_BDOR_000105-RA:UTR4	scaffold00001	BDOR_000105-RA	FBgn0053203	CG33203	dme-miR-137
	scaffold00065_3417	bdo-mir-316	scaffold00069_BDOR_006888-RA:UTR2	scaffold00069	BDOR_006888-RA	FBgn0261630	CG42713	#N/A
	scaffold00065_3417	bdo-mir-316	scaffold00010_BDOR_001844-RA:UTR3	scaffold00010	BDOR_001844-RA	FBgn0261647	Axud1	#N/A
	scaffold00065_3417	bdo-mir-316	scaffold00033_BDOR_005028-RA:UTR3	scaffold00033	BDOR_005028-RA	FBgn0261703	gce	#N/A
	scaffold00065_3417	bdo-mir-316	scaffold00472_BDOR_012907-RB:UTR3	scaffold00472	BDOR_012907-RB	FBgn0262599	CG43129	#N/A
	scaffold00065_3417	bdo-mir-316	scaffold00007_BDOR_001507-RA:UTR3	scaffold00007	BDOR_001507-RA	FBgn0264800	#N/A	#N/A
	scaffold00065_3417	bdo-mir-316	scaffold00001_BDOR_000268-RA:UTR2	scaffold00001	BDOR_000268-RA	#N/A	#N/A	#N/A
	scaffold00065_3417	bdo-mir-316	scaffold00007_BDOR_001529-RA:UTR3	scaffold00007	BDOR_001529-RA	#N/A	#N/A	#N/A
	scaffold00065_3417	bdo-mir-316	scaffold00338_BDOR_012325-RA:UTR1	scaffold00338	BDOR_012325-RA	#N/A	#N/A	#N/A
	scaffold00065_3417	bdo-mir-316	scaffold00156_BDOR_010130-RA:UTR5	scaffold00156	BDOR_010130-RA	#N/A	#N/A	#N/A
	scaffold00065_3417	bdo-mir-316	scaffold00126_BDOR_009506-RA:UTR2	scaffold00126	BDOR_009506-RA	#N/A	#N/A	#N/A
	scaffold00065_3417	bdo-mir-316	scaffold00005_BDOR_001245-RA:UTR5	scaffold00005	BDOR_001245-RA	#N/A	#N/A	#N/A
	scaffold00065_3417	bdo-mir-316	scaffold00016_BDOR_002201-RA:UTR3	scaffold00016	BDOR_002201-RA	#N/A	#N/A	#N/A
	scaffold00065_3417	bdo-mir-316	scaffold00375_BDOR_012647-RA:UTR11	scaffold00375	BDOR_012647-RA	#N/A	#N/A	#N/A
	scaffold00065_3417	bdo-mir-316	scaffold00067_BDOR_006848-RA:UTR3	scaffold00067	BDOR_006848-RA	#N/A	#N/A	#N/A
	scaffold00065_3417	bdo-mir-316	scaffold00067_BDOR_006848-RA:UTR3	scaffold00067	BDOR_006848-RA	#N/A	#N/A	#N/A
	scaffold00065_3417	bdo-mir-316	scaffold00027_BDOR_003815-RA:UTR2	scaffold00027	BDOR_003815-RA	#N/A	#N/A	#N/A
	scaffold00065_3417	bdo-mir-316	scaffold00104_BDOR_008938-RC:UTR9	scaffold00104	BDOR_008938-RC	#N/A	#N/A	#N/A
	scaffold00065_3417	bdo-mir-316	scaffold00108_BDOR_008783-RA:UTR2	scaffold00108	BDOR_008783-RA	#N/A	#N/A	#N/A
	scaffold00065_3417	bdo-mir-316	scaffold00195_BDOR_010819-RA:UTR2	scaffold00195	BDOR_010819-RA	#N/A	#N/A	#N/A
	scaffold00065_3417	bdo-mir-316	scaffold00138_BDOR_009795-RA:UTR4	scaffold00138	BDOR_009795-RA	#N/A	#N/A	#N/A
	scaffold00065_3417	bdo-mir-316	scaffold00147_BDOR_010508-RA:UTR5	scaffold00147	BDOR_010508-RA	#N/A	#N/A	#N/A
	scaffold00065_3417	bdo-mir-316	scaffold00041_BDOR_005138-RA:UTR2	scaffold00041	BDOR_005138-RA	#N/A	#N/A	#N/A
	scaffold00065_3417	bdo-mir-316	scaffold00004_BDOR_000535-RA:UTR2	scaffold00004	BDOR_000535-RA	#N/A	#N/A	#N/A
	scaffold00065_3417	bdo-mir-316	scaffold00085_BDOR_007924-RA:UTR2	scaffold00085	BDOR_007924-RA	#N/A	#N/A	#N/A
	scaffold00065_3417	bdo-mir-316	scaffold00013_BDOR_002382-RA:UTR5	scaffold00013	BDOR_002382-RA	#N/A	#N/A	#N/A
	scaffold00065_3417	bdo-mir-316	scaffold00013_BDOR_002382-RA:UTR5	scaffold00013	BDOR_002382-RA	#N/A	#N/A	#N/A
	scaffold00065_3417	bdo-mir-316	scaffold00049_BDOR_005959-RA:UTR2	scaffold00049	BDOR_005959-RA	#N/A	#N/A	#N/A
	scaffold00065_3417	bdo-mir-316	scaffold00134_BDOR_009559-RA:UTR7	scaffold00134	BDOR_009559-RA	#N/A	#N/A	#N/A
	scaffold00065_3417	bdo-mir-316	scaffold00204_BDOR_011010-RA:UTR3	scaffold00204	BDOR_011010-RA	#N/A	#N/A	#N/A
	scaffold00065_3417	bdo-mir-316	scaffold00024_BDOR_003230-RA:UTR4	scaffold00024	BDOR_003230-RA	#N/A	#N/A	#N/A
	scaffold00065_3417	bdo-mir-316	scaffold00027_BDOR_003886-RA:UTR4	scaffold00027	BDOR_003886-RA	#N/A	#N/A	#N/A
	scaffold00027_1825	bdo-mir-9c	scaffold00092_BDOR_007985-RA:UTR1	scaffold00092	BDOR_007985-RA	FBgn0000307	chif	dme-miR-283
	scaffold00027_1825	bdo-mir-9c	scaffold00019_BDOR_002762-RA:UTR6	scaffold00019	BDOR_002762-RA	FBgn0002069	Aats-asp	dme-miR-955
	scaffold00027_1825	bdo-mir-9c	scaffold00019_BDOR_002762-RA:UTR2	scaffold00019	BDOR_002762-RA	FBgn0002069	Aats-asp	dme-miR-955
	scaffold00027_1825	bdo-mir-9c	scaffold00003_BDOR_000924-RA:UTR3	scaffold00003	BDOR_000924-RA	FBgn0003392	shi	dme-miR-190
	scaffold00027_1825	bdo-mir-9c	scaffold00085_BDOR_007920-RB:UTR2	scaffold00085	BDOR_007920-RB	FBgn0003656	sws	dme-miR-281-2*
	scaffold00027_1825	bdo-mir-9c	scaffold00016_BDOR_002214-RA:UTR3	scaffold00016	BDOR_002214-RA	FBgn0003891	tud	dme-miR-137
	scaffold00027_1825	bdo-mir-9c	scaffold00050_BDOR_005890-RA:UTR3	scaffold00050	BDOR_005890-RA	FBgn0011224	heph	dme-miR-315
	scaffold00027_1825	bdo-mir-9c	scaffold00001_BDOR_000250-RA:UTR2	scaffold00001	BDOR_000250-RA	FBgn0011573	Cdc37	dme-miR-996
	scaffold00027_1825	bdo-mir-9c	scaffold00393_BDOR_012622-RA:UTR2	scaffold00393	BDOR_012622-RA	FBgn0014007	Ptp69D	dme-miR-305
	scaffold00027_1825	bdo-mir-9c	scaffold00051_BDOR_005471-RA:UTR2	scaffold00051	BDOR_005471-RA	FBgn0022355	Tsf1	dme-miR-314
	scaffold00027_1825	bdo-mir-9c	scaffold00086_BDOR_007801-RA:UTR3	scaffold00086	BDOR_007801-RA	FBgn0024179	wit	dme-miR-960
	scaffold00027_1825	bdo-mir-9c	scaffold00254_BDOR_011748-RA:UTR3	scaffold00254	BDOR_011748-RA	FBgn0025393	CG14795	#N/A
	scaffold00027_1825	bdo-mir-9c	scaffold00054_BDOR_005696-RA:UTR3	scaffold00054	BDOR_005696-RA	FBgn0028372	isopeptidase-T-3	dme-miR-279
	scaffold00027_1825	bdo-mir-9c	scaffold00064_BDOR_007176-RA:UTR3	scaffold00064	BDOR_007176-RA	FBgn0028690	Rpn5	dme-miR-263a
	scaffold00027_1825	bdo-mir-9c	scaffold00200_BDOR_010983-RA:UTR2	scaffold00200	BDOR_010983-RA	FBgn0029861	CG3815	dme-miR-927
	scaffold00027_1825	bdo-mir-9c	scaffold00096_BDOR_008285-RA:UTR3	scaffold00096	BDOR_008285-RA	FBgn0030431	CG4407	dme-miR-13a
	scaffold00027_1825	bdo-mir-9c	scaffold00070_BDOR_006652-RA:UTR2	scaffold00070	BDOR_006652-RA	FBgn0030502	tth	dme-miR-1014
	scaffold00027_1825	bdo-mir-9c	scaffold00073_BDOR_007602-RA:UTR2	scaffold00073	BDOR_007602-RA	FBgn0030648	CG6340	dme-miR-263b
	scaffold00027_1825	bdo-mir-9c	scaffold00018_BDOR_003055-RA:UTR3	scaffold00018	BDOR_003055-RA	FBgn0031115	CG11710	dme-miR-988
	scaffold00027_1825	bdo-mir-9c	scaffold00229_BDOR_011903-RA:UTR1	scaffold00229	BDOR_011903-RA	FBgn0031294	IA-2	#N/A
	scaffold00027_1825	bdo-mir-9c	scaffold00007_BDOR_001630-RA:UTR2	scaffold00007	BDOR_001630-RA	FBgn0031608	CG15435	dme-miR-994
	scaffold00027_1825	bdo-mir-9c	scaffold00022_BDOR_003990-RA:UTR3	scaffold00022	BDOR_003990-RA	FBgn0031703	CG12512	#N/A
	scaffold00027_1825	bdo-mir-9c	scaffold00115_BDOR_009279-RA:UTR3	scaffold00115	BDOR_009279-RA	FBgn0031882	Rab30	dme-miR-284
	scaffold00027_1825	bdo-mir-9c	scaffold00038_BDOR_004477-RA:UTR4	scaffold00038	BDOR_004477-RA	FBgn0031952	cdc14	#N/A
	scaffold00027_1825	bdo-mir-9c	scaffold00027_BDOR_003819-RA:UTR3	scaffold00027	BDOR_003819-RA	FBgn0031979	CG7429	dme-miR-963
	scaffold00027_1825	bdo-mir-9c	scaffold00179_BDOR_010543-RB:UTR3	scaffold00179	BDOR_010543-RB	FBgn0032077	CG9515	#N/A
	scaffold00027_1825	bdo-mir-9c	scaffold00002_BDOR_000791-RB:UTR2	scaffold00002	BDOR_000791-RB	FBgn0032485	CG9426	dme-miR-8
	scaffold00027_1825	bdo-mir-9c	scaffold00139_BDOR_009376-RA:UTR1	scaffold00139	BDOR_009376-RA	FBgn0033573	Obp47a	#N/A
	scaffold00027_1825	bdo-mir-9c	scaffold00003_BDOR_001014-RA:UTR3	scaffold00003	BDOR_001014-RA	FBgn0033781	CG13319	dme-miR-10-3p
	scaffold00027_1825	bdo-mir-9c	scaffold00092_BDOR_008001-RA:UTR2	scaffold00092	BDOR_008001-RA	FBgn0034435	CG9975	dme-miR-315
	scaffold00027_1825	bdo-mir-9c	scaffold00016_BDOR_002263-RA:UTR1	scaffold00016	BDOR_002263-RA	FBgn0034720	Liprin-gamma	#N/A
	scaffold00027_1825	bdo-mir-9c	scaffold00050_BDOR_005858-RB:UTR1	scaffold00050	BDOR_005858-RB	FBgn0035308	CG15822	dme-miR-31b
	scaffold00027_1825	bdo-mir-9c	scaffold00086_BDOR_007799-RA:UTR3	scaffold00086	BDOR_007799-RA	FBgn0035495	CG14989	dme-miR-315
	scaffold00027_1825	bdo-mir-9c	scaffold00006_BDOR_001310-RA:UTR3	scaffold00006	BDOR_001310-RA	FBgn0036058	CG6707	dme-miR-1
	scaffold00027_1825	bdo-mir-9c	scaffold00044_BDOR_006593-RA:UTR2	scaffold00044	BDOR_006593-RA	FBgn0036180	CG6091	dme-miR-1006
	scaffold00027_1825	bdo-mir-9c	scaffold00036_BDOR_004346-RA:UTR2	scaffold00036	BDOR_004346-RA	FBgn0036423	CG3919	dme-miR-4
	scaffold00027_1825	bdo-mir-9c	scaffold00108_BDOR_008799-RA:UTR3	scaffold00108	BDOR_008799-RA	FBgn0036762	CG7430	dme-miR-31b
	scaffold00027_1825	bdo-mir-9c	scaffold00108_BDOR_008799-RA:UTR6	scaffold00108	BDOR_008799-RA	FBgn0036762	CG7430	dme-miR-31b
	scaffold00027_1825	bdo-mir-9c	scaffold00005_BDOR_001159-RA:UTR2	scaffold00005	BDOR_001159-RA	FBgn0037301	Mms19	dme-miR-976
	scaffold00027_1825	bdo-mir-9c	scaffold00205_BDOR_011518-RA:UTR2	scaffold00205	BDOR_011518-RA	FBgn0038296	CG6752	dme-miR-1002
	scaffold00027_1825	bdo-mir-9c	scaffold00004_BDOR_000403-RA:UTR3	scaffold00004	BDOR_000403-RA	FBgn0039702	Vps16B	dme-miR-314
	scaffold00027_1825	bdo-mir-9c	scaffold00109_BDOR_008611-RA:UTR4	scaffold00109	BDOR_008611-RA	FBgn0044452	Atg2	dme-miR-306
	scaffold00027_1825	bdo-mir-9c	scaffold00053_BDOR_005687-RA:UTR2	scaffold00053	BDOR_005687-RA	FBgn0051145	CG31145	dme-miR-968
	scaffold00027_1825	bdo-mir-9c	scaffold00022_BDOR_004075-RA:UTR3	scaffold00022	BDOR_004075-RA	FBgn0085450	Snoo	dme-miR-4
	scaffold00027_1825	bdo-mir-9c	scaffold00002_BDOR_000669-RA:UTR3	scaffold00002	BDOR_000669-RA	FBgn0259715	CG42369	dme-miR-968
	scaffold00027_1825	bdo-mir-9c	scaffold00003_BDOR_001028-RA:UTR11	scaffold00003	BDOR_001028-RA	FBgn0259789	vfl	dme-miR-283
	scaffold00027_1825	bdo-mir-9c	scaffold00027_BDOR_003858-RA:UTR2	scaffold00027	BDOR_003858-RA	FBgn0261278	grp	dme-miR-375
	scaffold00027_1825	bdo-mir-9c	scaffold00022_BDOR_004072-RA:UTR2	scaffold00022	BDOR_004072-RA	FBgn0261560	Thor	dme-miR-963
	scaffold00027_1825	bdo-mir-9c	scaffold00005_BDOR_001153-RA:UTR3	scaffold00005	BDOR_001153-RA	FBgn0261854	aPKC	dme-miR-315
	scaffold00027_1825	bdo-mir-9c	scaffold00113_BDOR_008955-RA:UTR5	scaffold00113	BDOR_008955-RA	FBgn0262475	bru-2	dme-miR-1011
	scaffold00027_1825	bdo-mir-9c	scaffold00113_BDOR_008955-RA:UTR5	scaffold00113	BDOR_008955-RA	FBgn0262475	bru-2	dme-miR-1011
	scaffold00027_1825	bdo-mir-9c	scaffold00076_BDOR_007841-RA:UTR3	scaffold00076	BDOR_007841-RA	FBgn0263027	CG43322	#N/A
	scaffold00027_1825	bdo-mir-9c	scaffold00177_BDOR_010950-RA:UTR3	scaffold00177	BDOR_010950-RA	#N/A	#N/A	#N/A
	scaffold00027_1825	bdo-mir-9c	scaffold00570_BDOR_013308-RA:UTR2	scaffold00570	BDOR_013308-RA	#N/A	#N/A	#N/A
	scaffold00027_1825	bdo-mir-9c	scaffold00484_BDOR_013187-RA:UTR2	scaffold00484	BDOR_013187-RA	#N/A	#N/A	#N/A
	scaffold00027_1825	bdo-mir-9c	scaffold00018_BDOR_003126-RA:UTR4	scaffold00018	BDOR_003126-RA	#N/A	#N/A	#N/A
	scaffold00027_1825	bdo-mir-9c	scaffold00018_BDOR_003126-RA:UTR4	scaffold00018	BDOR_003126-RA	#N/A	#N/A	#N/A
	scaffold00027_1825	bdo-mir-9c	scaffold00041_BDOR_005192-RA:UTR3	scaffold00041	BDOR_005192-RA	#N/A	#N/A	#N/A
	scaffold00027_1825	bdo-mir-9c	scaffold00022_BDOR_004132-RA:UTR3	scaffold00022	BDOR_004132-RA	#N/A	#N/A	#N/A
	scaffold00027_1825	bdo-mir-9c	scaffold00046_BDOR_005288-RB:UTR3	scaffold00046	BDOR_005288-RB	#N/A	#N/A	#N/A
	scaffold00027_1825	bdo-mir-9c	scaffold00205_BDOR_011496-RA:UTR2	scaffold00205	BDOR_011496-RA	#N/A	#N/A	#N/A
	scaffold00027_1825	bdo-mir-9c	scaffold00002_BDOR_000791-RA:UTR3	scaffold00002	BDOR_000791-RA	#N/A	#N/A	#N/A
	scaffold00027_1825	bdo-mir-9c	scaffold00062_BDOR_007036-RA:UTR2	scaffold00062	BDOR_007036-RA	#N/A	#N/A	#N/A
	scaffold00027_1825	bdo-mir-9c	scaffold00346_BDOR_012418-RA:UTR3	scaffold00346	BDOR_012418-RA	#N/A	#N/A	#N/A
	scaffold00027_1825	bdo-mir-9c	scaffold00054_BDOR_005732-RA:UTR3	scaffold00054	BDOR_005732-RA	#N/A	#N/A	#N/A
	scaffold00027_1825	bdo-mir-9c	scaffold00249_BDOR_011851-RA:UTR5	scaffold00249	BDOR_011851-RA	#N/A	#N/A	#N/A
	scaffold00027_1825	bdo-mir-9c	scaffold00003_BDOR_001028-RB:UTR6	scaffold00003	BDOR_001028-RB	#N/A	#N/A	#N/A
	scaffold00027_1825	bdo-mir-9c	scaffold00064_BDOR_007203-RB:UTR2	scaffold00064	BDOR_007203-RB	#N/A	#N/A	#N/A
	scaffold00027_1825	bdo-mir-9c	scaffold00263_BDOR_011939-RA:UTR2	scaffold00263	BDOR_011939-RA	#N/A	#N/A	#N/A
	scaffold00027_1825	bdo-mir-9c	scaffold00040_BDOR_004955-RA:UTR1	scaffold00040	BDOR_004955-RA	#N/A	#N/A	#N/A
	scaffold00027_1825	bdo-mir-9c	scaffold00407_BDOR_013016-RA:UTR3	scaffold00407	BDOR_013016-RA	#N/A	#N/A	#N/A
	scaffold00027_1825	bdo-mir-9c	scaffold00015_BDOR_002095-RA:UTR2	scaffold00015	BDOR_002095-RA	#N/A	#N/A	#N/A
	scaffold00027_1825	bdo-mir-9c	scaffold00001_BDOR_000116-RA:UTR11	scaffold00001	BDOR_000116-RA	#N/A	#N/A	#N/A
	scaffold00027_1825	bdo-mir-9c	scaffold00169_BDOR_010422-RB:UTR3	scaffold00169	BDOR_010422-RB	#N/A	#N/A	#N/A
	scaffold00027_1825	bdo-mir-9c	scaffold00177_BDOR_010944-RA:UTR2	scaffold00177	BDOR_010944-RA	#N/A	#N/A	#N/A
	scaffold00027_1825	bdo-mir-9c	scaffold00011_BDOR_002587-RA:UTR3	scaffold00011	BDOR_002587-RA	#N/A	#N/A	#N/A
	scaffold00027_1825	bdo-mir-9c	scaffold00087_BDOR_008102-RA:UTR3	scaffold00087	BDOR_008102-RA	#N/A	#N/A	#N/A
	scaffold00027_1825	bdo-mir-9c	scaffold00077_BDOR_007263-RA:UTR3	scaffold00077	BDOR_007263-RA	#N/A	#N/A	#N/A
	scaffold00027_1825	bdo-mir-9c	scaffold00004_BDOR_000368-RA:UTR7	scaffold00004	BDOR_000368-RA	#N/A	#N/A	#N/A
	scaffold00027_1825	bdo-mir-9c	scaffold00088_BDOR_007464-RA:UTR1	scaffold00088	BDOR_007464-RA	#N/A	#N/A	#N/A
	scaffold00027_1825	bdo-mir-9c	scaffold00083_BDOR_007392-RA:UTR2	scaffold00083	BDOR_007392-RA	#N/A	#N/A	#N/A
	scaffold00027_1825	bdo-mir-9c	scaffold00116_BDOR_008563-RA:UTR2	scaffold00116	BDOR_008563-RA	#N/A	#N/A	#N/A
	scaffold00368_9857	bdo-mir-7	scaffold00004_BDOR_000558-RA:UTR3	scaffold00004	BDOR_000558-RA	FBgn0003411	sisA	dme-miR-137
	scaffold00368_9857	bdo-mir-7	scaffold00022_BDOR_004066-RA:UTR4	scaffold00022	BDOR_004066-RA	FBgn0004177	mts	dme-miR-968
	scaffold00368_9857	bdo-mir-7	scaffold00483_BDOR_012910-RA:UTR2	scaffold00483	BDOR_012910-RA	FBgn0004859	ci	dme-miR-964
	scaffold00368_9857	bdo-mir-7	scaffold00192_BDOR_010739-RA:UTR2	scaffold00192	BDOR_010739-RA	FBgn0011591	fng	dme-miR-137
	scaffold00368_9857	bdo-mir-7	scaffold00050_BDOR_005862-RA:UTR3	scaffold00050	BDOR_005862-RA	FBgn0016031	lama	dme-miR-987
	scaffold00368_9857	bdo-mir-7	scaffold00053_BDOR_005622-RA:UTR2	scaffold00053	BDOR_005622-RA	FBgn0022344	CG10340	dme-miR-315
	scaffold00368_9857	bdo-mir-7	scaffold00231_BDOR_011398-RA:UTR2	scaffold00231	BDOR_011398-RA	FBgn0025684	MFS18	#N/A
	scaffold00368_9857	bdo-mir-7	scaffold00011_BDOR_002591-RA:UTR1	scaffold00011	BDOR_002591-RA	FBgn0026370	SRPK	dme-miR-iab-4as-5p
	scaffold00368_9857	bdo-mir-7	scaffold00167_BDOR_009645-RA:UTR5	scaffold00167	BDOR_009645-RA	FBgn0026402	NiPp1	dme-miR-79
	scaffold00368_9857	bdo-mir-7	scaffold00264_BDOR_011533-RA:UTR3	scaffold00264	BDOR_011533-RA	FBgn0028474	CG4119	dme-miR-976
	scaffold00368_9857	bdo-mir-7	scaffold00004_BDOR_000339-RA:UTR2	scaffold00004	BDOR_000339-RA	FBgn0029088	disp	dme-miR-31b
	scaffold00368_9857	bdo-mir-7	scaffold00023_BDOR_003605-RA:UTR2	scaffold00023	BDOR_003605-RA	FBgn0030518	CG11134	dme-miR-277
	scaffold00368_9857	bdo-mir-7	scaffold00055_BDOR_005816-RA:UTR4	scaffold00055	BDOR_005816-RA	FBgn0032224	Sps2	dme-miR-375
	scaffold00368_9857	bdo-mir-7	scaffold00097_BDOR_008633-RA:UTR5	scaffold00097	BDOR_008633-RA	FBgn0032404	RpL7-like	#N/A
	scaffold00368_9857	bdo-mir-7	scaffold00075_BDOR_006719-RA:UTR3	scaffold00075	BDOR_006719-RA	FBgn0033911	VGAT	#N/A
	scaffold00368_9857	bdo-mir-7	scaffold00304_BDOR_012337-RA:UTR3	scaffold00304	BDOR_012337-RA	FBgn0034253	CG10936	dme-miR-iab-4as-5p
	scaffold00368_9857	bdo-mir-7	scaffold00100_BDOR_008457-RA:UTR2	scaffold00100	BDOR_008457-RA	FBgn0035766	eco	dme-miR-927
	scaffold00368_9857	bdo-mir-7	scaffold00024_BDOR_003214-RB:UTR3	scaffold00024	BDOR_003214-RB	FBgn0036117	CG6321	dme-miR-968
	scaffold00368_9857	bdo-mir-7	scaffold00073_BDOR_007547-RA:UTR10	scaffold00073	BDOR_007547-RA	FBgn0037023	CG3698	dme-miR-965
	scaffold00368_9857	bdo-mir-7	scaffold00186_BDOR_010855-RA:UTR2	scaffold00186	BDOR_010855-RA	FBgn0037413	Osi5	#N/A
	scaffold00368_9857	bdo-mir-7	scaffold00129_BDOR_010054-RA:UTR1	scaffold00129	BDOR_010054-RA	FBgn0038285	CG6974	#N/A
	scaffold00368_9857	bdo-mir-7	scaffold00064_BDOR_007138-RA:UTR2	scaffold00064	BDOR_007138-RA	FBgn0038412	Zip89B	#N/A
	scaffold00368_9857	bdo-mir-7	scaffold00009_BDOR_001953-RB:UTR3	scaffold00009	BDOR_001953-RB	FBgn0038752	CG4462	dme-miR-79
	scaffold00368_9857	bdo-mir-7	scaffold00017_BDOR_002787-RA:UTR5	scaffold00017	BDOR_002787-RA	FBgn0039003	wfs1	#N/A
	scaffold00368_9857	bdo-mir-7	scaffold00091_BDOR_008163-RA:UTR2	scaffold00091	BDOR_008163-RA	FBgn0040075	rept	dme-miR-10-3p
	scaffold00368_9857	bdo-mir-7	scaffold00085_BDOR_007932-RA:UTR3	scaffold00085	BDOR_007932-RA	FBgn0041629	Hexo2	dme-miR-976
	scaffold00368_9857	bdo-mir-7	scaffold00003_BDOR_001028-RA:UTR9	scaffold00003	BDOR_001028-RA	FBgn0259789	vfl	dme-miR-283
	scaffold00368_9857	bdo-mir-7	scaffold00098_BDOR_008403-RA:UTR3	scaffold00098	BDOR_008403-RA	#N/A	#N/A	#N/A
	scaffold00368_9857	bdo-mir-7	scaffold00110_BDOR_008726-RA:UTR2	scaffold00110	BDOR_008726-RA	#N/A	#N/A	#N/A
	scaffold00368_9857	bdo-mir-7	scaffold00046_BDOR_005288-RB:UTR2	scaffold00046	BDOR_005288-RB	#N/A	#N/A	#N/A
	scaffold00368_9857	bdo-mir-7	scaffold00177_BDOR_010967-RA:UTR2	scaffold00177	BDOR_010967-RA	#N/A	#N/A	#N/A
	scaffold00368_9857	bdo-mir-7	scaffold00033_BDOR_005068-RA:UTR3	scaffold00033	BDOR_005068-RA	#N/A	#N/A	#N/A
	scaffold00368_9857	bdo-mir-7	scaffold00014_BDOR_002341-RA:UTR2	scaffold00014	BDOR_002341-RA	#N/A	#N/A	#N/A
	scaffold00368_9857	bdo-mir-7	scaffold00003_BDOR_001028-RB:UTR4	scaffold00003	BDOR_001028-RB	#N/A	#N/A	#N/A
	scaffold00368_9857	bdo-mir-7	scaffold00001_BDOR_000249-RC:UTR3	scaffold00001	BDOR_000249-RC	#N/A	#N/A	#N/A
	scaffold00368_9857	bdo-mir-7	scaffold00209_BDOR_011190-RA:UTR3	scaffold00209	BDOR_011190-RA	#N/A	#N/A	#N/A
	scaffold00368_9857	bdo-mir-7	scaffold00126_BDOR_009507-RA:UTR3	scaffold00126	BDOR_009507-RA	#N/A	#N/A	#N/A
	scaffold00368_9857	bdo-mir-7	scaffold00325_BDOR_012341-RA:UTR4	scaffold00325	BDOR_012341-RA	#N/A	#N/A	#N/A
	scaffold00368_9857	bdo-mir-7	scaffold00196_BDOR_010757-RA:UTR2	scaffold00196	BDOR_010757-RA	#N/A	#N/A	#N/A
	scaffold00368_9857	bdo-mir-7	scaffold00014_BDOR_002331-RA:UTR3	scaffold00014	BDOR_002331-RA	#N/A	#N/A	#N/A
	scaffold00368_9857	bdo-mir-7	scaffold00038_BDOR_004486-RA:UTR1	scaffold00038	BDOR_004486-RA	#N/A	#N/A	#N/A
	scaffold00368_9857	bdo-mir-7	scaffold00007_BDOR_001620-RA:UTR4	scaffold00007	BDOR_001620-RA	#N/A	#N/A	#N/A
	scaffold00368_9857	bdo-mir-7	scaffold00058_BDOR_005249-RA:UTR3	scaffold00058	BDOR_005249-RA	#N/A	#N/A	#N/A
	scaffold00368_9857	bdo-mir-7	scaffold00147_BDOR_010519-RC:UTR1	scaffold00147	BDOR_010519-RC	#N/A	#N/A	#N/A
	scaffold00368_9857	bdo-mir-7	scaffold00039_BDOR_004513-RA:UTR2	scaffold00039	BDOR_004513-RA	#N/A	#N/A	#N/A
	scaffold00147_6179	bdo-mir-994	scaffold00129_BDOR_010081-RA:UTR5	scaffold00129	BDOR_010081-RA	FBgn0000147	aurA	#N/A
	scaffold00147_6179	bdo-mir-994	scaffold00106_BDOR_008845-RA:UTR2	scaffold00106	BDOR_008845-RA	FBgn0000644	Fcp3C	#N/A
	scaffold00147_6179	bdo-mir-994	scaffold00048_BDOR_004586-RA:UTR3	scaffold00048	BDOR_004586-RA	FBgn0002183	dre4	dme-miR-263a
	scaffold00147_6179	bdo-mir-994	scaffold00009_BDOR_001909-RA:UTR2	scaffold00009	BDOR_001909-RA	FBgn0003512	Sry-delta	dme-miR-304
	scaffold00147_6179	bdo-mir-994	scaffold00167_BDOR_009618-RA:UTR2	scaffold00167	BDOR_009618-RA	FBgn0003742	tra2	dme-miR-137
	scaffold00147_6179	bdo-mir-994	scaffold00248_BDOR_011693-RA:UTR3	scaffold00248	BDOR_011693-RA	FBgn0004108	Nrt	dme-miR-989
	scaffold00147_6179	bdo-mir-994	scaffold00049_BDOR_005920-RD:UTR2	scaffold00049	BDOR_005920-RD	FBgn0014018	Rel	dme-miR-962
	scaffold00147_6179	bdo-mir-994	scaffold00165_BDOR_010591-RA:UTR2	scaffold00165	BDOR_010591-RA	FBgn0015299	Ssb-c31a	dme-miR-190
	scaffold00147_6179	bdo-mir-994	scaffold00012_BDOR_003033-RA:UTR2	scaffold00012	BDOR_003033-RA	FBgn0015324	Vha26	dme-miR-987
	scaffold00147_6179	bdo-mir-994	scaffold00012_BDOR_003033-RA:UTR2	scaffold00012	BDOR_003033-RA	FBgn0015324	Vha26	dme-miR-987
	scaffold00147_6179	bdo-mir-994	scaffold00205_BDOR_011502-RC:UTR3	scaffold00205	BDOR_011502-RC	FBgn0020257	Ppa	dme-miR-210
	scaffold00147_6179	bdo-mir-994	scaffold00021_BDOR_003707-RA:UTR2	scaffold00021	BDOR_003707-RA	FBgn0020277	lush	dme-miR-927
	scaffold00147_6179	bdo-mir-994	scaffold00112_BDOR_009210-RA:UTR4	scaffold00112	BDOR_009210-RA	FBgn0022238	lolal	dme-miR-375
	scaffold00147_6179	bdo-mir-994	scaffold00131_BDOR_009087-RD:UTR2	scaffold00131	BDOR_009087-RD	FBgn0022709	Adk1	dme-miR-971
	scaffold00147_6179	bdo-mir-994	scaffold00033_BDOR_005040-RA:UTR3	scaffold00033	BDOR_005040-RA	FBgn0024975	CG2712	dme-miR-274
	scaffold00147_6179	bdo-mir-994	scaffold00099_BDOR_008222-RA:UTR2	scaffold00099	BDOR_008222-RA	FBgn0025809	Paf-AHalpha	dme-miR-963
	scaffold00147_6179	bdo-mir-994	scaffold00018_BDOR_003063-RA:UTR5	scaffold00018	BDOR_003063-RA	FBgn0026316	Ubc10	#N/A
	scaffold00147_6179	bdo-mir-994	scaffold00020_BDOR_003443-RA:UTR5	scaffold00020	BDOR_003443-RA	FBgn0026666	l(1)G0136	dme-miR-317
	scaffold00147_6179	bdo-mir-994	scaffold00528_BDOR_012974-RA:UTR6	scaffold00528	BDOR_012974-RA	FBgn0027568	Cand1	#N/A
	scaffold00147_6179	bdo-mir-994	scaffold00062_BDOR_007107-RA:UTR2	scaffold00062	BDOR_007107-RA	FBgn0027794	CG14786	dme-miR-963
	scaffold00147_6179	bdo-mir-994	scaffold00002_BDOR_000578-RA:UTR2	scaffold00002	BDOR_000578-RA	FBgn0028645	beat-Ib	dme-miR-4
	scaffold00147_6179	bdo-mir-994	scaffold00001_BDOR_000066-RA:UTR2	scaffold00001	BDOR_000066-RA	FBgn0028837	CSN6	dme-miR-190
	scaffold00147_6179	bdo-mir-994	scaffold00002_BDOR_000613-RA:UTR2	scaffold00002	BDOR_000613-RA	FBgn0028936	NimB5	dme-miR-282
	scaffold00147_6179	bdo-mir-994	scaffold00148_BDOR_010277-RA:UTR3	scaffold00148	BDOR_010277-RA	FBgn0029821	CG4020	#N/A
	scaffold00147_6179	bdo-mir-994	scaffold00084_BDOR_007336-RA:UTR2	scaffold00084	BDOR_007336-RA	FBgn0030863	CG8188	dme-miR-137
	scaffold00147_6179	bdo-mir-994	scaffold00003_BDOR_000824-RA:UTR2	scaffold00003	BDOR_000824-RA	FBgn0031050	Arp10	#N/A
	scaffold00147_6179	bdo-mir-994	scaffold00033_BDOR_005017-RA:UTR9	scaffold00033	BDOR_005017-RA	FBgn0031150	bves	dme-miR-190
	scaffold00147_6179	bdo-mir-994	scaffold00209_BDOR_011196-RA:UTR2	scaffold00209	BDOR_011196-RA	FBgn0031535	CG12795	#N/A
	scaffold00147_6179	bdo-mir-994	scaffold00055_BDOR_005816-RA:UTR4	scaffold00055	BDOR_005816-RA	FBgn0032224	Sps2	dme-miR-375
	scaffold00147_6179	bdo-mir-994	scaffold00010_BDOR_001788-RA:UTR1	scaffold00010	BDOR_001788-RA	FBgn0032691	Atac2	#N/A
	scaffold00147_6179	bdo-mir-994	scaffold00084_BDOR_007345-RA:UTR2	scaffold00084	BDOR_007345-RA	FBgn0033081	geminin	dme-miR-976
	scaffold00147_6179	bdo-mir-994	scaffold00011_BDOR_002690-RA:UTR2	scaffold00011	BDOR_002690-RA	FBgn0033481	CG12920	dme-miR-375
	scaffold00147_6179	bdo-mir-994	scaffold00075_BDOR_006707-RA:UTR2	scaffold00075	BDOR_006707-RA	FBgn0033918	CG8531	dme-miR-274
	scaffold00147_6179	bdo-mir-994	scaffold00144_BDOR_009757-RA:UTR15	scaffold00144	BDOR_009757-RA	FBgn0034618	CG9485	dme-miR-960
	scaffold00147_6179	bdo-mir-994	scaffold00011_BDOR_002504-RA:UTR2	scaffold00011	BDOR_002504-RA	FBgn0034861	CG9815	dme-miR-283
	scaffold00147_6179	bdo-mir-994	scaffold00011_BDOR_002569-RA:UTR4	scaffold00011	BDOR_002569-RA	FBgn0034897	Sesn	#N/A
	scaffold00147_6179	bdo-mir-994	scaffold00001_BDOR_000121-RA:UTR2	scaffold00001	BDOR_000121-RA	FBgn0035203	CG9149	dme-miR-263a
	scaffold00147_6179	bdo-mir-994	scaffold00153_BDOR_010101-RA:UTR2	scaffold00153	BDOR_010101-RA	FBgn0035866	CG7197	dme-miR-137
	scaffold00147_6179	bdo-mir-994	scaffold00024_BDOR_003214-RB:UTR3	scaffold00024	BDOR_003214-RB	FBgn0036117	CG6321	dme-miR-968
	scaffold00147_6179	bdo-mir-994	scaffold00114_BDOR_008881-RA:UTR2	scaffold00114	BDOR_008881-RA	FBgn0036319	Ent3	dme-miR-1014
	scaffold00147_6179	bdo-mir-994	scaffold00018_BDOR_003075-RA:UTR2	scaffold00018	BDOR_003075-RA	FBgn0036381	CG8745	dme-miR-1014
	scaffold00147_6179	bdo-mir-994	scaffold00302_BDOR_012240-RA:UTR2	scaffold00302	BDOR_012240-RA	FBgn0036908	CG14103	dme-miR-137
	scaffold00147_6179	bdo-mir-994	scaffold00035_BDOR_003927-RA:UTR2	scaffold00035	BDOR_003927-RA	FBgn0037065	CG12974	dme-miR-964
	scaffold00147_6179	bdo-mir-994	scaffold00068_BDOR_006795-RA:UTR2	scaffold00068	BDOR_006795-RA	FBgn0037406	Osi1	#N/A
	scaffold00147_6179	bdo-mir-994	scaffold00205_BDOR_011502-RB:UTR1	scaffold00205	BDOR_011502-RB	FBgn0038385	Fbxl7	#N/A
	scaffold00147_6179	bdo-mir-994	scaffold00053_BDOR_005679-RA:UTR5	scaffold00053	BDOR_005679-RA	FBgn0038603	PKD	dme-miR-4
	scaffold00147_6179	bdo-mir-994	scaffold00012_BDOR_003005-RA:UTR3	scaffold00012	BDOR_003005-RA	FBgn0039381	SppL	#N/A
	scaffold00147_6179	bdo-mir-994	scaffold00003_BDOR_001002-RA:UTR2	scaffold00003	BDOR_001002-RA	FBgn0041203	LIMK1	dme-miR-1011
	scaffold00147_6179	bdo-mir-994	scaffold00076_BDOR_007844-RA:UTR2	scaffold00076	BDOR_007844-RA	FBgn0051908	CG31908	dme-miR-283
	scaffold00147_6179	bdo-mir-994	scaffold00142_BDOR_009435-RF:UTR1	scaffold00142	BDOR_009435-RF	FBgn0052170	CG32170	dme-miR-315
	scaffold00147_6179	bdo-mir-994	scaffold00306_BDOR_012251-RA:UTR2	scaffold00306	BDOR_012251-RA	FBgn0052645	CG32645	dme-miR-315
	scaffold00147_6179	bdo-mir-994	scaffold00070_BDOR_006650-RA:UTR2	scaffold00070	BDOR_006650-RA	FBgn0052666	Drak	#N/A
	scaffold00147_6179	bdo-mir-994	scaffold00206_BDOR_010903-RA:UTR2	scaffold00206	BDOR_010903-RA	FBgn0053178	CG33178	#N/A
	scaffold00147_6179	bdo-mir-994	scaffold00009_BDOR_001993-RA:UTR2	scaffold00009	BDOR_001993-RA	FBgn0259139	glo	dme-miR-960
	scaffold00147_6179	bdo-mir-994	scaffold00061_BDOR_006051-RA:UTR2	scaffold00061	BDOR_006051-RA	FBgn0259247	laccase2	#N/A
	scaffold00147_6179	bdo-mir-994	scaffold00298_BDOR_012224-RA:UTR2	scaffold00298	BDOR_012224-RA	FBgn0260959	MCPH1	#N/A
	scaffold00147_6179	bdo-mir-994	scaffold00080_BDOR_007899-RB:UTR1	scaffold00080	BDOR_007899-RB	FBgn0262593	Shab	dme-miR-4
	scaffold00147_6179	bdo-mir-994	scaffold00049_BDOR_005920-RB:UTR2	scaffold00049	BDOR_005920-RB	#N/A	#N/A	#N/A
	scaffold00147_6179	bdo-mir-994	scaffold00156_BDOR_010130-RA:UTR5	scaffold00156	BDOR_010130-RA	#N/A	#N/A	#N/A
	scaffold00147_6179	bdo-mir-994	scaffold00035_BDOR_003924-RA:UTR2	scaffold00035	BDOR_003924-RA	#N/A	#N/A	#N/A
	scaffold00147_6179	bdo-mir-994	scaffold00067_BDOR_006839-RA:UTR2	scaffold00067	BDOR_006839-RA	#N/A	#N/A	#N/A
	scaffold00147_6179	bdo-mir-994	scaffold00021_BDOR_003713-RA:UTR4	scaffold00021	BDOR_003713-RA	#N/A	#N/A	#N/A
	scaffold00147_6179	bdo-mir-994	scaffold00085_BDOR_007946-RA:UTR3	scaffold00085	BDOR_007946-RA	#N/A	#N/A	#N/A
	scaffold00147_6179	bdo-mir-994	scaffold00044_BDOR_006552-RA:UTR5	scaffold00044	BDOR_006552-RA	#N/A	#N/A	#N/A
	scaffold00147_6179	bdo-mir-994	scaffold00041_BDOR_005159-RA:UTR3	scaffold00041	BDOR_005159-RA	#N/A	#N/A	#N/A
	scaffold00147_6179	bdo-mir-994	scaffold00006_BDOR_001477-RA:UTR2	scaffold00006	BDOR_001477-RA	#N/A	#N/A	#N/A
	scaffold00147_6179	bdo-mir-994	scaffold00130_BDOR_008742-RA:UTR2	scaffold00130	BDOR_008742-RA	#N/A	#N/A	#N/A
	scaffold00147_6179	bdo-mir-994	scaffold00078_BDOR_007294-RA:UTR2	scaffold00078	BDOR_007294-RA	#N/A	#N/A	#N/A
	scaffold00147_6179	bdo-mir-994	scaffold00078_BDOR_007294-RA:UTR2	scaffold00078	BDOR_007294-RA	#N/A	#N/A	#N/A
	scaffold00147_6179	bdo-mir-994	scaffold00089_BDOR_007683-RA:UTR2	scaffold00089	BDOR_007683-RA	#N/A	#N/A	#N/A
	scaffold00147_6179	bdo-mir-994	scaffold00052_BDOR_006189-RA:UTR3	scaffold00052	BDOR_006189-RA	#N/A	#N/A	#N/A
	scaffold00147_6179	bdo-mir-994	scaffold00034_BDOR_005596-RA:UTR3	scaffold00034	BDOR_005596-RA	#N/A	#N/A	#N/A
	scaffold00147_6179	bdo-mir-994	scaffold00208_BDOR_011616-RA:UTR2	scaffold00208	BDOR_011616-RA	#N/A	#N/A	#N/A
	scaffold00147_6179	bdo-mir-994	scaffold00218_BDOR_011137-RA:UTR3	scaffold00218	BDOR_011137-RA	#N/A	#N/A	#N/A
	scaffold00147_6179	bdo-mir-994	scaffold00028_BDOR_004376-RA:UTR2	scaffold00028	BDOR_004376-RA	#N/A	#N/A	#N/A
	scaffold00147_6179	bdo-mir-994	scaffold00074_BDOR_007644-RA:UTR3	scaffold00074	BDOR_007644-RA	#N/A	#N/A	#N/A
	scaffold00147_6179	bdo-mir-994	scaffold00003_BDOR_001036-RA:UTR2	scaffold00003	BDOR_001036-RA	#N/A	#N/A	#N/A
	scaffold00147_6179	bdo-mir-994	scaffold00165_BDOR_010589-RA:UTR4	scaffold00165	BDOR_010589-RA	#N/A	#N/A	#N/A
	scaffold00147_6179	bdo-mir-994	scaffold00042_BDOR_005325-RA:UTR2	scaffold00042	BDOR_005325-RA	#N/A	#N/A	#N/A
	scaffold00147_6179	bdo-mir-994	scaffold00097_BDOR_008641-RA:UTR2	scaffold00097	BDOR_008641-RA	#N/A	#N/A	#N/A
	scaffold00147_6179	bdo-mir-994	scaffold00388_BDOR_012549-RA:UTR3	scaffold00388	BDOR_012549-RA	#N/A	#N/A	#N/A
	scaffold00147_6179	bdo-mir-994	scaffold00204_BDOR_011010-RA:UTR4	scaffold00204	BDOR_011010-RA	#N/A	#N/A	#N/A
	scaffold00147_6179	bdo-mir-994	scaffold00048_BDOR_004597-RA:UTR3	scaffold00048	BDOR_004597-RA	#N/A	#N/A	#N/A
	scaffold00147_6179	bdo-mir-994	scaffold00064_BDOR_007130-RA:UTR3	scaffold00064	BDOR_007130-RA	#N/A	#N/A	#N/A
	scaffold00147_6179	bdo-mir-994	scaffold00051_BDOR_005441-RA:UTR3	scaffold00051	BDOR_005441-RA	#N/A	#N/A	#N/A
	scaffold00147_6179	bdo-mir-994	scaffold00012_BDOR_002966-RA:UTR4	scaffold00012	BDOR_002966-RA	#N/A	#N/A	#N/A
	scaffold00147_6179	bdo-mir-994	scaffold00103_BDOR_008453-RA:UTR2	scaffold00103	BDOR_008453-RA	#N/A	#N/A	#N/A
	scaffold00147_6179	bdo-mir-994	scaffold00057_BDOR_006450-RA:UTR2	scaffold00057	BDOR_006450-RA	#N/A	#N/A	#N/A
	scaffold00147_6179	bdo-mir-994	scaffold00002_BDOR_000631-RA:UTR3	scaffold00002	BDOR_000631-RA	#N/A	#N/A	#N/A
	scaffold00147_6179	bdo-mir-994	scaffold00024_BDOR_003144-RB:UTR2	scaffold00024	BDOR_003144-RB	#N/A	#N/A	#N/A
	scaffold00147_6179	bdo-mir-994	scaffold00021_BDOR_003661-RA:UTR3	scaffold00021	BDOR_003661-RA	#N/A	#N/A	#N/A
	scaffold00147_6179	bdo-mir-994	scaffold00004_BDOR_000385-RA:UTR2	scaffold00004	BDOR_000385-RA	#N/A	#N/A	#N/A
	scaffold00147_6179	bdo-mir-994	scaffold00337_BDOR_012592-RA:UTR2	scaffold00337	BDOR_012592-RA	#N/A	#N/A	#N/A
	scaffold00147_6179	bdo-mir-994	scaffold00026_BDOR_003796-RA:UTR2	scaffold00026	BDOR_003796-RA	#N/A	#N/A	#N/A
	scaffold00147_6179	bdo-mir-994	scaffold00026_BDOR_003796-RA:UTR2	scaffold00026	BDOR_003796-RA	#N/A	#N/A	#N/A
	scaffold00147_6179	bdo-mir-994	scaffold00733_BDOR_013399-RA:UTR2	scaffold00733	BDOR_013399-RA	#N/A	#N/A	#N/A
	scaffold00147_6179	bdo-mir-994	scaffold00001_BDOR_000207-RA:UTR2	scaffold00001	BDOR_000207-RA	#N/A	#N/A	#N/A
	scaffold00147_6179	bdo-mir-994	scaffold00028_BDOR_004354-RA:UTR3	scaffold00028	BDOR_004354-RA	#N/A	#N/A	#N/A
	scaffold00147_6179	bdo-mir-994	scaffold00011_BDOR_002653-RA:UTR8	scaffold00011	BDOR_002653-RA	#N/A	#N/A	#N/A
	scaffold00054_2946	#N/A	scaffold00087_BDOR_008107-RA:UTR2	scaffold00087	BDOR_008107-RA	FBgn0001253	ImpE1	dme-miR-283
	scaffold00054_2946	#N/A	scaffold00143_BDOR_009447-RA:UTR2	scaffold00143	BDOR_009447-RA	FBgn0004842	RYa-R	#N/A
	scaffold00054_2946	#N/A	scaffold00020_BDOR_003443-RA:UTR5	scaffold00020	BDOR_003443-RA	FBgn0026666	l(1)G0136	dme-miR-317
	scaffold00054_2946	#N/A	scaffold00148_BDOR_010269-RA:UTR2	scaffold00148	BDOR_010269-RA	FBgn0031266	CG2807	#N/A
	scaffold00054_2946	#N/A	scaffold00010_BDOR_001869-RA:UTR3	scaffold00010	BDOR_001869-RA	FBgn0032685	CG10211	dme-miR-958
	scaffold00054_2946	#N/A	scaffold00472_BDOR_012907-RB:UTR3	scaffold00472	BDOR_012907-RB	FBgn0262599	CG43129	#N/A
	scaffold00054_2946	#N/A	scaffold00063_BDOR_006387-RC:UTR2	scaffold00063	BDOR_006387-RC	#N/A	#N/A	#N/A
	scaffold00054_2946	#N/A	scaffold00078_BDOR_007306-RA:UTR3	scaffold00078	BDOR_007306-RA	#N/A	#N/A	#N/A
	scaffold00054_2946	#N/A	scaffold00281_BDOR_012061-RA:UTR2	scaffold00281	BDOR_012061-RA	#N/A	#N/A	#N/A
	scaffold00054_2940	bdo-mir-5	scaffold00011_BDOR_002665-RA:UTR5	scaffold00011	BDOR_002665-RA	FBgn0010220	Dbp45A	dme-miR-987
	scaffold00054_2940	bdo-mir-5	scaffold00613_BDOR_013198-RA:UTR2	scaffold00613	BDOR_013198-RA	FBgn0015904	ara	dme-miR-6
	scaffold00054_2940	bdo-mir-5	scaffold00148_BDOR_010262-RA:UTR2	scaffold00148	BDOR_010262-RA	FBgn0024998	CG2685	dme-miR-1011
	scaffold00054_2940	bdo-mir-5	scaffold00004_BDOR_000339-RA:UTR2	scaffold00004	BDOR_000339-RA	FBgn0029088	disp	dme-miR-31b
	scaffold00054_2940	bdo-mir-5	scaffold00026_BDOR_003783-RA:UTR2	scaffold00026	BDOR_003783-RA	FBgn0030102	CG12119	dme-miR-960
	scaffold00054_2940	bdo-mir-5	scaffold00496_BDOR_013036-RA:UTR1	scaffold00496	BDOR_013036-RA	FBgn0030723	dpr18	dme-miR-1011
	scaffold00054_2940	bdo-mir-5	scaffold00010_BDOR_001785-RA:UTR2	scaffold00010	BDOR_001785-RA	FBgn0032005	Snx6	dme-miR-8
	scaffold00054_2940	bdo-mir-5	scaffold00179_BDOR_010547-RA:UTR2	scaffold00179	BDOR_010547-RA	FBgn0032075	Tsp29Fb	dme-miR-994
	scaffold00054_2940	bdo-mir-5	scaffold00243_BDOR_011635-RA:UTR2	scaffold00243	BDOR_011635-RA	FBgn0032193	CG5727	dme-miR-190
	scaffold00054_2940	bdo-mir-5	scaffold00090_BDOR_007713-RA:UTR5	scaffold00090	BDOR_007713-RA	FBgn0033638	CG9005	dme-miR-1014
	scaffold00054_2940	bdo-mir-5	scaffold00090_BDOR_007713-RA:UTR5	scaffold00090	BDOR_007713-RA	FBgn0033638	CG9005	dme-miR-1014
	scaffold00054_2940	bdo-mir-5	scaffold00056_BDOR_006288-RA:UTR2	scaffold00056	BDOR_006288-RA	FBgn0034084	CG8435	dme-miR-306
	scaffold00054_2940	bdo-mir-5	scaffold00040_BDOR_004979-RB:UTR3	scaffold00040	BDOR_004979-RB	FBgn0034639	CG15673	dme-miR-14
	scaffold00054_2940	bdo-mir-5	scaffold00034_BDOR_005594-RA:UTR11	scaffold00034	BDOR_005594-RA	FBgn0034688	CG11474	dme-miR-960
	scaffold00054_2940	bdo-mir-5	scaffold00146_BDOR_009581-RA:UTR2	scaffold00146	BDOR_009581-RA	FBgn0034744	Vps20	dme-miR-956
	scaffold00054_2940	bdo-mir-5	scaffold00021_BDOR_003688-RA:UTR2	scaffold00021	BDOR_003688-RA	FBgn0036498	CG13455	dme-miR-968
	scaffold00054_2940	bdo-mir-5	scaffold00008_BDOR_001779-RA:UTR1	scaffold00008	BDOR_001779-RA	FBgn0037751	topi	dme-miR-1006
	scaffold00054_2940	bdo-mir-5	scaffold00109_BDOR_008589-RA:UTR2	scaffold00109	BDOR_008589-RA	FBgn0041160	comm2	dme-miR-252
	scaffold00054_2940	bdo-mir-5	scaffold00010_BDOR_001874-RA:UTR4	scaffold00010	BDOR_001874-RA	FBgn0053526	PNUTS	dme-miR-994
	scaffold00054_2940	bdo-mir-5	scaffold00169_BDOR_010426-RA:UTR2	scaffold00169	BDOR_010426-RA	FBgn0261396	Rpn3	dme-miR-305
	scaffold00054_2940	bdo-mir-5	scaffold00182_BDOR_011153-RA:UTR5	scaffold00182	BDOR_011153-RA	#N/A	#N/A	#N/A
	scaffold00054_2940	bdo-mir-5	scaffold00010_BDOR_001785-RB:UTR1	scaffold00010	BDOR_001785-RB	#N/A	#N/A	#N/A
	scaffold00054_2940	bdo-mir-5	scaffold00017_BDOR_002800-RA:UTR2	scaffold00017	BDOR_002800-RA	#N/A	#N/A	#N/A
	scaffold00054_2940	bdo-mir-5	scaffold00005_BDOR_001245-RA:UTR5	scaffold00005	BDOR_001245-RA	#N/A	#N/A	#N/A
	scaffold00054_2940	bdo-mir-5	scaffold00072_BDOR_007015-RA:UTR9	scaffold00072	BDOR_007015-RA	#N/A	#N/A	#N/A
	scaffold00054_2940	bdo-mir-5	scaffold00012_BDOR_002939-RA:UTR3	scaffold00012	BDOR_002939-RA	#N/A	#N/A	#N/A
	scaffold00054_2940	bdo-mir-5	scaffold00003_BDOR_000884-RA:UTR3	scaffold00003	BDOR_000884-RA	#N/A	#N/A	#N/A
	scaffold00054_2940	bdo-mir-5	scaffold00033_BDOR_005069-RA:UTR2	scaffold00033	BDOR_005069-RA	#N/A	#N/A	#N/A
	scaffold00054_2940	bdo-mir-5	scaffold00022_BDOR_004089-RA:UTR3	scaffold00022	BDOR_004089-RA	#N/A	#N/A	#N/A
	scaffold00054_2940	bdo-mir-5	scaffold00346_BDOR_012418-RA:UTR3	scaffold00346	BDOR_012418-RA	#N/A	#N/A	#N/A
	scaffold00054_2940	bdo-mir-5	scaffold00045_BDOR_004887-RA:UTR3	scaffold00045	BDOR_004887-RA	#N/A	#N/A	#N/A
	scaffold00054_2940	bdo-mir-5	scaffold00016_BDOR_002229-RA:UTR1	scaffold00016	BDOR_002229-RA	#N/A	#N/A	#N/A
	scaffold00054_2940	bdo-mir-5	scaffold00056_BDOR_006350-RA:UTR2	scaffold00056	BDOR_006350-RA	#N/A	#N/A	#N/A
	scaffold00054_2940	bdo-mir-5	scaffold00035_BDOR_003950-RA:UTR2	scaffold00035	BDOR_003950-RA	#N/A	#N/A	#N/A
	scaffold00054_2940	bdo-mir-5	scaffold00056_BDOR_006378-RA:UTR2	scaffold00056	BDOR_006378-RA	#N/A	#N/A	#N/A
	scaffold00054_2940	bdo-mir-5	scaffold00022_BDOR_004036-RA:UTR3	scaffold00022	BDOR_004036-RA	#N/A	#N/A	#N/A
	scaffold00054_2940	bdo-mir-5	scaffold00052_BDOR_006205-RA:UTR2	scaffold00052	BDOR_006205-RA	#N/A	#N/A	#N/A
	scaffold00054_2940	bdo-mir-5	scaffold00023_BDOR_003627-RA:UTR2	scaffold00023	BDOR_003627-RA	#N/A	#N/A	#N/A
	scaffold00054_2940	bdo-mir-5	scaffold00087_BDOR_008112-RA:UTR1	scaffold00087	BDOR_008112-RA	#N/A	#N/A	#N/A
	scaffold00054_2950	bdo-mir-5	scaffold00011_BDOR_002665-RA:UTR5	scaffold00011	BDOR_002665-RA	FBgn0010220	Dbp45A	dme-miR-987
	scaffold00054_2950	bdo-mir-5	scaffold00613_BDOR_013198-RA:UTR2	scaffold00613	BDOR_013198-RA	FBgn0015904	ara	dme-miR-6
	scaffold00054_2950	bdo-mir-5	scaffold00148_BDOR_010262-RA:UTR2	scaffold00148	BDOR_010262-RA	FBgn0024998	CG2685	dme-miR-1011
	scaffold00054_2950	bdo-mir-5	scaffold00004_BDOR_000339-RA:UTR2	scaffold00004	BDOR_000339-RA	FBgn0029088	disp	dme-miR-31b
	scaffold00054_2950	bdo-mir-5	scaffold00026_BDOR_003783-RA:UTR2	scaffold00026	BDOR_003783-RA	FBgn0030102	CG12119	dme-miR-960
	scaffold00054_2950	bdo-mir-5	scaffold00496_BDOR_013036-RA:UTR1	scaffold00496	BDOR_013036-RA	FBgn0030723	dpr18	dme-miR-1011
	scaffold00054_2950	bdo-mir-5	scaffold00010_BDOR_001785-RA:UTR2	scaffold00010	BDOR_001785-RA	FBgn0032005	Snx6	dme-miR-8
	scaffold00054_2950	bdo-mir-5	scaffold00179_BDOR_010547-RA:UTR2	scaffold00179	BDOR_010547-RA	FBgn0032075	Tsp29Fb	dme-miR-994
	scaffold00054_2950	bdo-mir-5	scaffold00243_BDOR_011635-RA:UTR2	scaffold00243	BDOR_011635-RA	FBgn0032193	CG5727	dme-miR-190
	scaffold00054_2950	bdo-mir-5	scaffold00090_BDOR_007713-RA:UTR5	scaffold00090	BDOR_007713-RA	FBgn0033638	CG9005	dme-miR-1014
	scaffold00054_2950	bdo-mir-5	scaffold00090_BDOR_007713-RA:UTR5	scaffold00090	BDOR_007713-RA	FBgn0033638	CG9005	dme-miR-1014
	scaffold00054_2950	bdo-mir-5	scaffold00056_BDOR_006288-RA:UTR2	scaffold00056	BDOR_006288-RA	FBgn0034084	CG8435	dme-miR-306
	scaffold00054_2950	bdo-mir-5	scaffold00040_BDOR_004979-RB:UTR3	scaffold00040	BDOR_004979-RB	FBgn0034639	CG15673	dme-miR-14
	scaffold00054_2950	bdo-mir-5	scaffold00034_BDOR_005594-RA:UTR11	scaffold00034	BDOR_005594-RA	FBgn0034688	CG11474	dme-miR-960
	scaffold00054_2950	bdo-mir-5	scaffold00146_BDOR_009581-RA:UTR2	scaffold00146	BDOR_009581-RA	FBgn0034744	Vps20	dme-miR-956
	scaffold00054_2950	bdo-mir-5	scaffold00021_BDOR_003688-RA:UTR2	scaffold00021	BDOR_003688-RA	FBgn0036498	CG13455	dme-miR-968
	scaffold00054_2950	bdo-mir-5	scaffold00008_BDOR_001779-RA:UTR1	scaffold00008	BDOR_001779-RA	FBgn0037751	topi	dme-miR-1006
	scaffold00054_2950	bdo-mir-5	scaffold00109_BDOR_008589-RA:UTR2	scaffold00109	BDOR_008589-RA	FBgn0041160	comm2	dme-miR-252
	scaffold00054_2950	bdo-mir-5	scaffold00010_BDOR_001874-RA:UTR4	scaffold00010	BDOR_001874-RA	FBgn0053526	PNUTS	dme-miR-994
	scaffold00054_2950	bdo-mir-5	scaffold00169_BDOR_010426-RA:UTR2	scaffold00169	BDOR_010426-RA	FBgn0261396	Rpn3	dme-miR-305
	scaffold00054_2950	bdo-mir-5	scaffold00182_BDOR_011153-RA:UTR5	scaffold00182	BDOR_011153-RA	#N/A	#N/A	#N/A
	scaffold00054_2950	bdo-mir-5	scaffold00010_BDOR_001785-RB:UTR1	scaffold00010	BDOR_001785-RB	#N/A	#N/A	#N/A
	scaffold00054_2950	bdo-mir-5	scaffold00017_BDOR_002800-RA:UTR2	scaffold00017	BDOR_002800-RA	#N/A	#N/A	#N/A
	scaffold00054_2950	bdo-mir-5	scaffold00005_BDOR_001245-RA:UTR5	scaffold00005	BDOR_001245-RA	#N/A	#N/A	#N/A
	scaffold00054_2950	bdo-mir-5	scaffold00072_BDOR_007015-RA:UTR9	scaffold00072	BDOR_007015-RA	#N/A	#N/A	#N/A
	scaffold00054_2950	bdo-mir-5	scaffold00012_BDOR_002939-RA:UTR3	scaffold00012	BDOR_002939-RA	#N/A	#N/A	#N/A
	scaffold00054_2950	bdo-mir-5	scaffold00003_BDOR_000884-RA:UTR3	scaffold00003	BDOR_000884-RA	#N/A	#N/A	#N/A
	scaffold00054_2950	bdo-mir-5	scaffold00033_BDOR_005069-RA:UTR2	scaffold00033	BDOR_005069-RA	#N/A	#N/A	#N/A
	scaffold00054_2950	bdo-mir-5	scaffold00022_BDOR_004089-RA:UTR3	scaffold00022	BDOR_004089-RA	#N/A	#N/A	#N/A
	scaffold00054_2950	bdo-mir-5	scaffold00346_BDOR_012418-RA:UTR3	scaffold00346	BDOR_012418-RA	#N/A	#N/A	#N/A
	scaffold00054_2950	bdo-mir-5	scaffold00045_BDOR_004887-RA:UTR3	scaffold00045	BDOR_004887-RA	#N/A	#N/A	#N/A
	scaffold00054_2950	bdo-mir-5	scaffold00016_BDOR_002229-RA:UTR1	scaffold00016	BDOR_002229-RA	#N/A	#N/A	#N/A
	scaffold00054_2950	bdo-mir-5	scaffold00056_BDOR_006350-RA:UTR2	scaffold00056	BDOR_006350-RA	#N/A	#N/A	#N/A
	scaffold00054_2950	bdo-mir-5	scaffold00035_BDOR_003950-RA:UTR2	scaffold00035	BDOR_003950-RA	#N/A	#N/A	#N/A
	scaffold00054_2950	bdo-mir-5	scaffold00056_BDOR_006378-RA:UTR2	scaffold00056	BDOR_006378-RA	#N/A	#N/A	#N/A
	scaffold00054_2950	bdo-mir-5	scaffold00022_BDOR_004036-RA:UTR3	scaffold00022	BDOR_004036-RA	#N/A	#N/A	#N/A
	scaffold00054_2950	bdo-mir-5	scaffold00052_BDOR_006205-RA:UTR2	scaffold00052	BDOR_006205-RA	#N/A	#N/A	#N/A
	scaffold00054_2950	bdo-mir-5	scaffold00023_BDOR_003627-RA:UTR2	scaffold00023	BDOR_003627-RA	#N/A	#N/A	#N/A
	scaffold00054_2950	bdo-mir-5	scaffold00087_BDOR_008112-RA:UTR1	scaffold00087	BDOR_008112-RA	#N/A	#N/A	#N/A
	scaffold00063_3344	bdo-mir-10	scaffold00244_BDOR_011737-RA:UTR2	scaffold00244	BDOR_011737-RA	FBgn0031643	CG3008	dme-miR-956
	scaffold00063_3344	bdo-mir-10	scaffold00082_BDOR_007755-RA:UTR2	scaffold00082	BDOR_007755-RA	FBgn0032223	GATAd	#N/A
	scaffold00063_3344	bdo-mir-10	scaffold00202_BDOR_011078-RA:UTR2	scaffold00202	BDOR_011078-RA	FBgn0039483	CG14259	#N/A
	scaffold00063_3344	bdo-mir-10	scaffold00004_BDOR_000377-RA:UTR2	scaffold00004	BDOR_000377-RA	FBgn0039773	CG2224	dme-miR-955
	scaffold00063_3344	bdo-mir-10	scaffold00054_BDOR_005738-RA:UTR2	scaffold00054	BDOR_005738-RA	FBgn0040505	Alk	dme-miR-4
	scaffold00063_3344	bdo-mir-10	scaffold00361_BDOR_012681-RA:UTR2	scaffold00361	BDOR_012681-RA	FBgn0265180	CG44245	#N/A
	scaffold00063_3344	bdo-mir-10	scaffold00020_BDOR_003484-RA:UTR3	scaffold00020	BDOR_003484-RA	#N/A	#N/A	#N/A
	scaffold00063_3344	bdo-mir-10	scaffold00111_BDOR_009015-RA:UTR2	scaffold00111	BDOR_009015-RA	#N/A	#N/A	#N/A
	scaffold00063_3344	bdo-mir-10	scaffold00064_BDOR_007195-RA:UTR1	scaffold00064	BDOR_007195-RA	#N/A	#N/A	#N/A
	scaffold00063_3344	bdo-mir-10	scaffold00050_BDOR_005871-RA:UTR3	scaffold00050	BDOR_005871-RA	#N/A	#N/A	#N/A
	scaffold00214_7234	bdo-mir-252-5p	scaffold00019_BDOR_002781-RA:UTR2	scaffold00019	BDOR_002781-RA	FBgn0000448	Hr46	dme-miR-317
	scaffold00214_7234	bdo-mir-252-5p	scaffold00049_BDOR_005956-RB:UTR2	scaffold00049	BDOR_005956-RB	FBgn0010379	Akt1	dme-miR-375
	scaffold00214_7234	bdo-mir-252-5p	scaffold00001_BDOR_000250-RA:UTR2	scaffold00001	BDOR_000250-RA	FBgn0011573	Cdc37	dme-miR-996
	scaffold00214_7234	bdo-mir-252-5p	scaffold00057_BDOR_006432-RA:UTR2	scaffold00057	BDOR_006432-RA	FBgn0020248	stet	dme-miR-957
	scaffold00214_7234	bdo-mir-252-5p	scaffold00003_BDOR_000865-RA:UTR2	scaffold00003	BDOR_000865-RA	FBgn0023540	CG3630	dme-miR-100
	scaffold00214_7234	bdo-mir-252-5p	scaffold00127_BDOR_008829-RA:UTR2	scaffold00127	BDOR_008829-RA	FBgn0024230	Hs2st	dme-miR-iab-4as-5p
	scaffold00214_7234	bdo-mir-252-5p	scaffold00148_BDOR_010262-RA:UTR2	scaffold00148	BDOR_010262-RA	FBgn0024998	CG2685	dme-miR-1011
	scaffold00214_7234	bdo-mir-252-5p	scaffold00039_BDOR_004498-RA:UTR2	scaffold00039	BDOR_004498-RA	FBgn0033540	Elp2	#N/A
	scaffold00214_7234	bdo-mir-252-5p	scaffold00028_BDOR_004398-RA:UTR2	scaffold00028	BDOR_004398-RA	FBgn0034191	CG6984	dme-miR-277
	scaffold00214_7234	bdo-mir-252-5p	scaffold00014_BDOR_002327-RA:UTR3	scaffold00014	BDOR_002327-RA	FBgn0034498	CG16868	dme-miR-252
	scaffold00214_7234	bdo-mir-252-5p	scaffold00309_BDOR_012309-RA:UTR2	scaffold00309	BDOR_012309-RA	FBgn0037213	CG12581	dme-miR-124
	scaffold00214_7234	bdo-mir-252-5p	scaffold00056_BDOR_006327-RA:UTR2	scaffold00056	BDOR_006327-RA	FBgn0037324	Orco	#N/A
	scaffold00214_7234	bdo-mir-252-5p	scaffold00004_BDOR_000461-RA:UTR3	scaffold00004	BDOR_000461-RA	FBgn0038057	CG12267	#N/A
	scaffold00214_7234	bdo-mir-252-5p	scaffold00054_BDOR_005726-RA:UTR4	scaffold00054	BDOR_005726-RA	FBgn0050463	CG30463	dme-miR-1014
	scaffold00214_7234	bdo-mir-252-5p	scaffold00016_BDOR_002164-RA:UTR4	scaffold00016	BDOR_002164-RA	FBgn0085408	Shroom	dme-miR-964
	scaffold00214_7234	bdo-mir-252-5p	scaffold00065_BDOR_006952-RA:UTR1	scaffold00065	BDOR_006952-RA	FBgn0264711	CG43980	#N/A
	scaffold00214_7234	bdo-mir-252-5p	scaffold00002_BDOR_000706-RA:UTR2	scaffold00002	BDOR_000706-RA	#N/A	#N/A	#N/A
	scaffold00214_7234	bdo-mir-252-5p	scaffold00012_BDOR_002961-RA:UTR9	scaffold00012	BDOR_002961-RA	#N/A	#N/A	#N/A
	scaffold00214_7234	bdo-mir-252-5p	scaffold00140_BDOR_010191-RA:UTR2	scaffold00140	BDOR_010191-RA	#N/A	#N/A	#N/A
	scaffold00214_7234	bdo-mir-252-5p	scaffold00343_BDOR_012211-RB:UTR2	scaffold00343	BDOR_012211-RB	#N/A	#N/A	#N/A
	scaffold00214_7234	bdo-mir-252-5p	scaffold00921_BDOR_013484-RA:UTR3	scaffold00921	BDOR_013484-RA	#N/A	#N/A	#N/A
	scaffold00214_7234	bdo-mir-252-5p	scaffold00177_BDOR_010960-RA:UTR2	scaffold00177	BDOR_010960-RA	#N/A	#N/A	#N/A
	scaffold00214_7234	bdo-mir-252-5p	scaffold00186_BDOR_010831-RA:UTR2	scaffold00186	BDOR_010831-RA	#N/A	#N/A	#N/A
	scaffold00214_7234	bdo-mir-252-5p	scaffold00078_BDOR_007306-RA:UTR3	scaffold00078	BDOR_007306-RA	#N/A	#N/A	#N/A
	scaffold00214_7234	bdo-mir-252-5p	scaffold00078_BDOR_007306-RA:UTR3	scaffold00078	BDOR_007306-RA	#N/A	#N/A	#N/A
	scaffold00214_7234	bdo-mir-252-5p	scaffold00337_BDOR_012583-RA:UTR3	scaffold00337	BDOR_012583-RA	#N/A	#N/A	#N/A
	scaffold00214_7234	bdo-mir-252-5p	scaffold00243_BDOR_011653-RA:UTR1	scaffold00243	BDOR_011653-RA	#N/A	#N/A	#N/A
	scaffold00214_7234	bdo-mir-252-5p	scaffold00007_BDOR_001527-RA:UTR3	scaffold00007	BDOR_001527-RA	#N/A	#N/A	#N/A
	scaffold00214_7234	bdo-mir-252-5p	scaffold00006_BDOR_001335-RA:UTR3	scaffold00006	BDOR_001335-RA	#N/A	#N/A	#N/A
	scaffold00214_7234	bdo-mir-252-5p	scaffold00111_BDOR_009004-RA:UTR6	scaffold00111	BDOR_009004-RA	#N/A	#N/A	#N/A
	scaffold00214_7234	bdo-mir-252-5p	scaffold00056_BDOR_006378-RA:UTR2	scaffold00056	BDOR_006378-RA	#N/A	#N/A	#N/A
	scaffold00214_7234	bdo-mir-252-5p	scaffold00005_BDOR_001217-RA:UTR2	scaffold00005	BDOR_001217-RA	#N/A	#N/A	#N/A
	scaffold00214_7234	bdo-mir-252-5p	scaffold00014_BDOR_002304-RA:UTR2	scaffold00014	BDOR_002304-RA	#N/A	#N/A	#N/A
	scaffold00214_7234	bdo-mir-252-5p	scaffold00181_BDOR_010697-RA:UTR1	scaffold00181	BDOR_010697-RA	#N/A	#N/A	#N/A
	scaffold00054_2932	bdo-mir-5	scaffold00001_BDOR_000126-RF:UTR2	scaffold00001	BDOR_000126-RF	FBgn0003089	pip	dme-miR-283
	scaffold00054_2932	bdo-mir-5	scaffold00050_BDOR_005890-RA:UTR2	scaffold00050	BDOR_005890-RA	FBgn0011224	heph	dme-miR-315
	scaffold00054_2932	bdo-mir-5	scaffold00050_BDOR_005872-RA:UTR2	scaffold00050	BDOR_005872-RA	FBgn0016123	Aph-4	#N/A
	scaffold00054_2932	bdo-mir-5	scaffold00148_BDOR_010262-RA:UTR2	scaffold00148	BDOR_010262-RA	FBgn0024998	CG2685	dme-miR-1011
	scaffold00054_2932	bdo-mir-5	scaffold00011_BDOR_002591-RA:UTR1	scaffold00011	BDOR_002591-RA	FBgn0026370	SRPK	dme-miR-iab-4as-5p
	scaffold00054_2932	bdo-mir-5	scaffold00020_BDOR_003443-RA:UTR5	scaffold00020	BDOR_003443-RA	FBgn0026666	l(1)G0136	dme-miR-317
	scaffold00054_2932	bdo-mir-5	scaffold00016_BDOR_002252-RA:UTR2	scaffold00016	BDOR_002252-RA	FBgn0027504	CG8878	dme-miR-994
	scaffold00054_2932	bdo-mir-5	scaffold00062_BDOR_007117-RA:UTR2	scaffold00062	BDOR_007117-RA	FBgn0030323	CG2371	dme-miR-263b
	scaffold00054_2932	bdo-mir-5	scaffold00001_BDOR_000098-RA:UTR2	scaffold00001	BDOR_000098-RA	FBgn0030826	CG12995	#N/A
	scaffold00054_2932	bdo-mir-5	scaffold00339_BDOR_012673-RA:UTR2	scaffold00339	BDOR_012673-RA	FBgn0031684	ND-13A	#N/A
	scaffold00054_2932	bdo-mir-5	scaffold00130_BDOR_008758-RA:UTR3	scaffold00130	BDOR_008758-RA	FBgn0031752	CG9044	dme-miR-285
	scaffold00054_2932	bdo-mir-5	scaffold00020_BDOR_003474-RA:UTR2	scaffold00020	BDOR_003474-RA	FBgn0032345	CG14921	dme-miR-92b
	scaffold00054_2932	bdo-mir-5	scaffold00011_BDOR_002633-RA:UTR2	scaffold00011	BDOR_002633-RA	FBgn0034579	mRpL54	dme-miR-971
	scaffold00054_2932	bdo-mir-5	scaffold00074_BDOR_007646-RA:UTR2	scaffold00074	BDOR_007646-RA	FBgn0035059	CG3894	dme-miR-308
	scaffold00054_2932	bdo-mir-5	scaffold00059_BDOR_005368-RA:UTR2	scaffold00059	BDOR_005368-RA	FBgn0037664	CG8420	dme-miR-iab-4-5p
	scaffold00054_2932	bdo-mir-5	scaffold00004_BDOR_000377-RA:UTR2	scaffold00004	BDOR_000377-RA	FBgn0039773	CG2224	dme-miR-955
	scaffold00054_2932	bdo-mir-5	scaffold00232_BDOR_011481-RA:UTR2	scaffold00232	BDOR_011481-RA	FBgn0041588	ligatin	dme-miR-1000
	scaffold00054_2932	bdo-mir-5	scaffold00001_BDOR_000015-RA:UTR1	scaffold00001	BDOR_000015-RA	FBgn0051184	LSm3	dme-miR-79
	scaffold00054_2932	bdo-mir-5	scaffold00039_BDOR_004497-RA:UTR2	scaffold00039	BDOR_004497-RA	FBgn0259876	Cap-G	dme-miR-317
	scaffold00054_2932	bdo-mir-5	scaffold00251_BDOR_011575-RA:UTR4	scaffold00251	BDOR_011575-RA	FBgn0264078	Flo2	#N/A
	scaffold00054_2932	bdo-mir-5	scaffold00031_BDOR_004452-RA:UTR2	scaffold00031	BDOR_004452-RA	#N/A	#N/A	#N/A
	scaffold00054_2932	bdo-mir-5	scaffold00001_BDOR_000126-RC:UTR2	scaffold00001	BDOR_000126-RC	#N/A	#N/A	#N/A
	scaffold00054_2932	bdo-mir-5	scaffold00001_BDOR_000126-RA:UTR2	scaffold00001	BDOR_000126-RA	#N/A	#N/A	#N/A
	scaffold00054_2932	bdo-mir-5	scaffold00020_BDOR_003448-RA:UTR2	scaffold00020	BDOR_003448-RA	#N/A	#N/A	#N/A
	scaffold00054_2932	bdo-mir-5	scaffold00085_BDOR_007946-RA:UTR3	scaffold00085	BDOR_007946-RA	#N/A	#N/A	#N/A
	scaffold00054_2932	bdo-mir-5	scaffold00116_BDOR_008552-RA:UTR3	scaffold00116	BDOR_008552-RA	#N/A	#N/A	#N/A
	scaffold00054_2932	bdo-mir-5	scaffold00011_BDOR_002585-RB:UTR4	scaffold00011	BDOR_002585-RB	#N/A	#N/A	#N/A
	scaffold00054_2932	bdo-mir-5	scaffold00020_BDOR_003483-RA:UTR2	scaffold00020	BDOR_003483-RA	#N/A	#N/A	#N/A
	scaffold00054_2932	bdo-mir-5	scaffold00008_BDOR_001744-RA:UTR2	scaffold00008	BDOR_001744-RA	#N/A	#N/A	#N/A
	scaffold00054_2932	bdo-mir-5	scaffold00035_BDOR_003909-RA:UTR3	scaffold00035	BDOR_003909-RA	#N/A	#N/A	#N/A
	scaffold00054_2932	bdo-mir-5	scaffold00064_BDOR_007147-RA:UTR3	scaffold00064	BDOR_007147-RA	#N/A	#N/A	#N/A
	scaffold00054_2932	bdo-mir-5	scaffold00035_BDOR_003950-RA:UTR2	scaffold00035	BDOR_003950-RA	#N/A	#N/A	#N/A
	scaffold00054_2932	bdo-mir-5	scaffold00120_BDOR_009243-RA:UTR2	scaffold00120	BDOR_009243-RA	#N/A	#N/A	#N/A
	scaffold00054_2932	bdo-mir-5	scaffold00031_BDOR_004438-RA:UTR3	scaffold00031	BDOR_004438-RA	#N/A	#N/A	#N/A
	scaffold00054_2932	bdo-mir-5	scaffold00025_BDOR_003357-RA:UTR1	scaffold00025	BDOR_003357-RA	#N/A	#N/A	#N/A
	scaffold00054_2932	bdo-mir-5	scaffold00189_BDOR_010677-RA:UTR2	scaffold00189	BDOR_010677-RA	#N/A	#N/A	#N/A
	scaffold00054_2932	bdo-mir-5	scaffold00053_BDOR_005681-RA:UTR2	scaffold00053	BDOR_005681-RA	#N/A	#N/A	#N/A
	scaffold00054_2932	bdo-mir-5	scaffold00005_BDOR_001141-RA:UTR3	scaffold00005	BDOR_001141-RA	#N/A	#N/A	#N/A
	scaffold00054_2932	bdo-mir-5	scaffold00014_BDOR_002331-RA:UTR3	scaffold00014	BDOR_002331-RA	#N/A	#N/A	#N/A
	scaffold00054_2932	bdo-mir-5	scaffold00322_BDOR_012561-RA:UTR8	scaffold00322	BDOR_012561-RA	#N/A	#N/A	#N/A
	scaffold00054_2932	bdo-mir-5	scaffold00172_BDOR_010023-RA:UTR2	scaffold00172	BDOR_010023-RA	#N/A	#N/A	#N/A
	scaffold00054_2932	bdo-mir-5	scaffold00013_BDOR_002364-RA:UTR1	scaffold00013	BDOR_002364-RA	#N/A	#N/A	#N/A
	scaffold00054_2932	bdo-mir-5	scaffold00178_BDOR_010460-RA:UTR2	scaffold00178	BDOR_010460-RA	#N/A	#N/A	#N/A
	scaffold00054_2932	bdo-mir-5	scaffold00005_BDOR_001113-RA:UTR6	scaffold00005	BDOR_001113-RA	#N/A	#N/A	#N/A
	scaffold00054_2932	bdo-mir-5	scaffold00001_BDOR_000126-RB:UTR2	scaffold00001	BDOR_000126-RB	#N/A	#N/A	#N/A
	scaffold00080_4038	bdo-mir-124	scaffold00126_BDOR_009518-RA:UTR1	scaffold00126	BDOR_009518-RA	FBgn0010223	Galphaf	#N/A
	scaffold00080_4038	bdo-mir-124	scaffold00002_BDOR_000588-RB:UTR3	scaffold00002	BDOR_000588-RB	FBgn0019890	Smg5	dme-miR-210
	scaffold00080_4038	bdo-mir-124	scaffold00132_BDOR_009176-RC:UTR3	scaffold00132	BDOR_009176-RC	FBgn0024989	CG3777	dme-miR-316
	scaffold00080_4038	bdo-mir-124	scaffold00036_BDOR_004283-RA:UTR2	scaffold00036	BDOR_004283-RA	FBgn0026268	antdh	#N/A
	scaffold00080_4038	bdo-mir-124	scaffold00169_BDOR_010415-RA:UTR2	scaffold00169	BDOR_010415-RA	FBgn0027844	CAH1	dme-miR-989
	scaffold00080_4038	bdo-mir-124	scaffold00006_BDOR_001351-RA:UTR2	scaffold00006	BDOR_001351-RA	FBgn0028962	Aats-ala-m	dme-miR-87
	scaffold00080_4038	bdo-mir-124	scaffold00132_BDOR_009165-RA:UTR4	scaffold00132	BDOR_009165-RA	FBgn0029768	SPR	dme-miR-252
	scaffold00080_4038	bdo-mir-124	scaffold00159_BDOR_010215-RB:UTR2	scaffold00159	BDOR_010215-RB	FBgn0030817	CG4991	dme-miR-308
	scaffold00080_4038	bdo-mir-124	scaffold00023_BDOR_003608-RA:UTR2	scaffold00023	BDOR_003608-RA	FBgn0033813	fsd	#N/A
	scaffold00080_4038	bdo-mir-124	scaffold00110_BDOR_008708-RA:UTR3	scaffold00110	BDOR_008708-RA	FBgn0035488	CG11593	dme-miR-971
	scaffold00080_4038	bdo-mir-124	scaffold00103_BDOR_008439-RA:UTR4	scaffold00103	BDOR_008439-RA	FBgn0036998	CG5969	dme-miR-1014
	scaffold00080_4038	bdo-mir-124	scaffold00049_BDOR_005917-RA:UTR2	scaffold00049	BDOR_005917-RA	FBgn0039404	CG14543	#N/A
	scaffold00080_4038	bdo-mir-124	scaffold00182_BDOR_011160-RA:UTR3	scaffold00182	BDOR_011160-RA	FBgn0262167	ana1	dme-miR-987
	scaffold00080_4038	bdo-mir-124	scaffold00020_BDOR_003473-RA:UTR6	scaffold00020	BDOR_003473-RA	#N/A	#N/A	#N/A
	scaffold00080_4038	bdo-mir-124	scaffold00252_BDOR_011830-RA:UTR2	scaffold00252	BDOR_011830-RA	#N/A	#N/A	#N/A
	scaffold00080_4038	bdo-mir-124	scaffold00167_BDOR_009626-RB:UTR3	scaffold00167	BDOR_009626-RB	#N/A	#N/A	#N/A
	scaffold00080_4038	bdo-mir-124	scaffold00033_BDOR_005068-RA:UTR3	scaffold00033	BDOR_005068-RA	#N/A	#N/A	#N/A
	scaffold00080_4038	bdo-mir-124	scaffold00120_BDOR_009241-RA:UTR2	scaffold00120	BDOR_009241-RA	#N/A	#N/A	#N/A
	scaffold00080_4038	bdo-mir-124	scaffold00049_BDOR_005972-RA:UTR2	scaffold00049	BDOR_005972-RA	#N/A	#N/A	#N/A
	scaffold00080_4038	bdo-mir-124	scaffold00313_BDOR_012400-RA:UTR4	scaffold00313	BDOR_012400-RA	#N/A	#N/A	#N/A
	scaffold00080_4038	bdo-mir-124	scaffold00046_BDOR_005299-RA:UTR2	scaffold00046	BDOR_005299-RA	#N/A	#N/A	#N/A
	scaffold00080_4038	bdo-mir-124	scaffold00051_BDOR_005464-RA:UTR4	scaffold00051	BDOR_005464-RA	#N/A	#N/A	#N/A
	scaffold00080_4038	bdo-mir-124	scaffold00066_BDOR_007222-RA:UTR2	scaffold00066	BDOR_007222-RA	#N/A	#N/A	#N/A
	scaffold00080_4038	bdo-mir-124	scaffold00111_BDOR_008977-RA:UTR3	scaffold00111	BDOR_008977-RA	#N/A	#N/A	#N/A
	scaffold00080_4038	bdo-mir-124	scaffold00005_BDOR_001113-RA:UTR4	scaffold00005	BDOR_001113-RA	#N/A	#N/A	#N/A
	scaffold00183_6852	bdo-mir-281-1	scaffold00008_BDOR_001725-RA:UTR2	scaffold00008	BDOR_001725-RA	FBgn0004419	me31B	dme-miR-315
	scaffold00183_6852	bdo-mir-281-1	scaffold00079_BDOR_007530-RA:UTR2	scaffold00079	BDOR_007530-RA	FBgn0004856	Bx42	dme-miR-4
	scaffold00183_6852	bdo-mir-281-1	scaffold00295_BDOR_012088-RA:UTR2	scaffold00295	BDOR_012088-RA	FBgn0005636	nvy	dme-miR-263a
	scaffold00183_6852	bdo-mir-281-1	scaffold00075_BDOR_006699-RA:UTR2	scaffold00075	BDOR_006699-RA	FBgn0010078	RpL23	dme-miR-981
	scaffold00183_6852	bdo-mir-281-1	scaffold00015_BDOR_002136-RA:UTR2	scaffold00015	BDOR_002136-RA	FBgn0027111	miple	dme-miR-968
	scaffold00183_6852	bdo-mir-281-1	scaffold00070_BDOR_006656-RA:UTR2	scaffold00070	BDOR_006656-RA	FBgn0030791	CG9132	dme-miR-1014
	scaffold00183_6852	bdo-mir-281-1	scaffold00014_BDOR_002327-RA:UTR3	scaffold00014	BDOR_002327-RA	FBgn0034498	CG16868	dme-miR-252
	scaffold00183_6852	bdo-mir-281-1	scaffold00100_BDOR_008457-RA:UTR2	scaffold00100	BDOR_008457-RA	FBgn0035766	eco	dme-miR-927
	scaffold00183_6852	bdo-mir-281-1	scaffold00020_BDOR_003390-RA:UTR3	scaffold00020	BDOR_003390-RA	FBgn0037295	dpr16	dme-miR-1002
	scaffold00183_6852	bdo-mir-281-1	scaffold00133_BDOR_009677-RA:UTR2	scaffold00133	BDOR_009677-RA	FBgn0037978	KLHL18	dme-miR-960
	scaffold00183_6852	bdo-mir-281-1	scaffold00020_BDOR_003411-RA:UTR2	scaffold00020	BDOR_003411-RA	FBgn0051087	CG31087	dme-miR-316
	scaffold00183_6852	bdo-mir-281-1	scaffold00057_BDOR_006458-RA:UTR2	scaffold00057	BDOR_006458-RA	#N/A	#N/A	#N/A
	scaffold00183_6852	bdo-mir-281-1	scaffold00035_BDOR_003966-RA:UTR3	scaffold00035	BDOR_003966-RA	#N/A	#N/A	#N/A
	scaffold00183_6852	bdo-mir-281-1	scaffold00011_BDOR_002634-RA:UTR1	scaffold00011	BDOR_002634-RA	#N/A	#N/A	#N/A
	scaffold00183_6852	bdo-mir-281-1	scaffold00126_BDOR_009507-RA:UTR5	scaffold00126	BDOR_009507-RA	#N/A	#N/A	#N/A
	scaffold00183_6852	bdo-mir-281-1	scaffold00006_BDOR_001445-RA:UTR3	scaffold00006	BDOR_001445-RA	#N/A	#N/A	#N/A
	scaffold00054_2934	bdo-mir-4	scaffold00061_BDOR_006099-RA:UTR2	scaffold00061	BDOR_006099-RA	FBgn0001291	Jra	dme-miR-iab-4as-5p
	scaffold00054_2934	bdo-mir-4	scaffold00001_BDOR_000126-RF:UTR2	scaffold00001	BDOR_000126-RF	FBgn0003089	pip	dme-miR-283
	scaffold00054_2934	bdo-mir-4	scaffold00065_BDOR_006926-RA:UTR3	scaffold00065	BDOR_006926-RA	FBgn0003388	shd	dme-miR-263a
	scaffold00054_2934	bdo-mir-4	scaffold00121_BDOR_008684-RA:UTR2	scaffold00121	BDOR_008684-RA	FBgn0004650	fs(1)N	dme-miR-1004
	scaffold00054_2934	bdo-mir-4	scaffold00041_BDOR_005154-RA:UTR3	scaffold00041	BDOR_005154-RA	FBgn0005649	Rox8	dme-miR-976
	scaffold00054_2934	bdo-mir-4	scaffold00022_BDOR_004068-RA:UTR4	scaffold00022	BDOR_004068-RA	FBgn0010288	Uch	dme-miR-969
	scaffold00054_2934	bdo-mir-4	scaffold00048_BDOR_004601-RA:UTR2	scaffold00048	BDOR_004601-RA	FBgn0010317	CycJ	dme-miR-970
	scaffold00054_2934	bdo-mir-4	scaffold00002_BDOR_000749-RA:UTR2	scaffold00002	BDOR_000749-RA	FBgn0015296	Shc	dme-miR-8
	scaffold00054_2934	bdo-mir-4	scaffold00002_BDOR_000749-RA:UTR2	scaffold00002	BDOR_000749-RA	FBgn0015296	Shc	dme-miR-8
	scaffold00054_2934	bdo-mir-4	scaffold00002_BDOR_000749-RA:UTR2	scaffold00002	BDOR_000749-RA	FBgn0015296	Shc	dme-miR-8
	scaffold00054_2934	bdo-mir-4	scaffold00041_BDOR_005170-RB:UTR3	scaffold00041	BDOR_005170-RB	FBgn0015737	Hmu	dme-miR-1
	scaffold00054_2934	bdo-mir-4	scaffold00162_BDOR_010159-RA:UTR2	scaffold00162	BDOR_010159-RA	FBgn0015838	Vang	dme-miR-968
	scaffold00054_2934	bdo-mir-4	scaffold00148_BDOR_010256-RA:UTR2	scaffold00148	BDOR_010256-RA	FBgn0024973	CG2701	#N/A
	scaffold00054_2934	bdo-mir-4	scaffold00059_BDOR_005401-RA:UTR3	scaffold00059	BDOR_005401-RA	FBgn0025574	Pli	dme-miR-927
	scaffold00054_2934	bdo-mir-4	scaffold00039_BDOR_004512-RA:UTR3	scaffold00039	BDOR_004512-RA	FBgn0028494	CG6424	dme-miR-964
	scaffold00054_2934	bdo-mir-4	scaffold00002_BDOR_000763-RA:UTR2	scaffold00002	BDOR_000763-RA	FBgn0028530	mTTF	dme-miR-989
	scaffold00054_2934	bdo-mir-4	scaffold00015_BDOR_002137-RA:UTR3	scaffold00015	BDOR_002137-RA	FBgn0029002	miple2	dme-miR-iab-4-5p
	scaffold00054_2934	bdo-mir-4	scaffold00073_BDOR_007595-RA:UTR2	scaffold00073	BDOR_007595-RA	FBgn0030092	fh	dme-miR-974
	scaffold00054_2934	bdo-mir-4	scaffold00062_BDOR_007117-RA:UTR2	scaffold00062	BDOR_007117-RA	FBgn0030323	CG2371	dme-miR-263b
	scaffold00054_2934	bdo-mir-4	scaffold00062_BDOR_007050-RA:UTR2	scaffold00062	BDOR_007050-RA	FBgn0031108	CG15459	#N/A
	scaffold00054_2934	bdo-mir-4	scaffold00049_BDOR_005932-RA:UTR1	scaffold00049	BDOR_005932-RA	FBgn0031766	CG9117	dme-miR-304
	scaffold00054_2934	bdo-mir-4	scaffold00015_BDOR_002133-RA:UTR4	scaffold00015	BDOR_002133-RA	FBgn0031876	Atac1	dme-miR-305
	scaffold00054_2934	bdo-mir-4	scaffold00022_BDOR_004014-RA:UTR5	scaffold00022	BDOR_004014-RA	FBgn0032857	CG10947	dme-miR-995
	scaffold00054_2934	bdo-mir-4	scaffold00194_BDOR_010877-RA:UTR2	scaffold00194	BDOR_010877-RA	FBgn0032986	CG3262	#N/A
	scaffold00054_2934	bdo-mir-4	scaffold00084_BDOR_007345-RA:UTR2	scaffold00084	BDOR_007345-RA	FBgn0033081	geminin	dme-miR-976
	scaffold00054_2934	bdo-mir-4	scaffold00011_BDOR_002687-RA:UTR4	scaffold00011	BDOR_002687-RA	FBgn0033196	CG1358	dme-miR-124
	scaffold00054_2934	bdo-mir-4	scaffold00146_BDOR_009587-RA:UTR2	scaffold00146	BDOR_009587-RA	FBgn0033794	CG13326	dme-miR-100
	scaffold00054_2934	bdo-mir-4	scaffold00093_BDOR_008341-RA:UTR2	scaffold00093	BDOR_008341-RA	FBgn0033869	Cpr50Cb	dme-miR-1011
	scaffold00054_2934	bdo-mir-4	scaffold00074_BDOR_007651-RA:UTR2	scaffold00074	BDOR_007651-RA	FBgn0034113	CG8060	dme-miR-283
	scaffold00054_2934	bdo-mir-4	scaffold00002_BDOR_000563-RA:UTR1	scaffold00002	BDOR_000563-RA	FBgn0035083	Tina-1	dme-miR-137
	scaffold00054_2934	bdo-mir-4	scaffold00057_BDOR_006498-RA:UTR4	scaffold00057	BDOR_006498-RA	FBgn0035207	CG9153	dme-miR-1011
	scaffold00054_2934	bdo-mir-4	scaffold00044_BDOR_006549-RA:UTR2	scaffold00044	BDOR_006549-RA	FBgn0036545	GXIVsPLA2	dme-miR-283
	scaffold00054_2934	bdo-mir-4	scaffold00171_BDOR_010535-RA:UTR2	scaffold00171	BDOR_010535-RA	FBgn0036581	MED10	#N/A
	scaffold00054_2934	bdo-mir-4	scaffold00222_BDOR_011455-RA:UTR2	scaffold00222	BDOR_011455-RA	FBgn0036799	CG13380	dme-miR-962
	scaffold00054_2934	bdo-mir-4	scaffold00125_BDOR_009034-RA:UTR3	scaffold00125	BDOR_009034-RA	FBgn0036844	Mkp3	dme-miR-976
	scaffold00054_2934	bdo-mir-4	scaffold00047_BDOR_006016-RA:UTR4	scaffold00047	BDOR_006016-RA	FBgn0037188	CG7369	dme-miR-9b
	scaffold00054_2934	bdo-mir-4	scaffold00068_BDOR_006799-RA:UTR2	scaffold00068	BDOR_006799-RA	FBgn0037410	Osi2	dme-miR-965
	scaffold00054_2934	bdo-mir-4	scaffold00117_BDOR_009053-RA:UTR2	scaffold00117	BDOR_009053-RA	FBgn0037534	CG2781	dme-miR-304
	scaffold00054_2934	bdo-mir-4	scaffold00656_BDOR_013181-RA:UTR3	scaffold00656	BDOR_013181-RA	FBgn0037637	CG9836	dme-miR-956
	scaffold00054_2934	bdo-mir-4	scaffold00005_BDOR_001139-RA:UTR2	scaffold00005	BDOR_001139-RA	FBgn0037710	CG9393	dme-miR-955
	scaffold00054_2934	bdo-mir-4	scaffold00205_BDOR_011518-RA:UTR2	scaffold00205	BDOR_011518-RA	FBgn0038296	CG6752	dme-miR-1002
	scaffold00054_2934	bdo-mir-4	scaffold00241_BDOR_011602-RA:UTR7	scaffold00241	BDOR_011602-RA	FBgn0038938	CG7084	dme-miR-31a
	scaffold00054_2934	bdo-mir-4	scaffold00008_BDOR_001670-RB:UTR3	scaffold00008	BDOR_001670-RB	FBgn0039849	CG11334	dme-miR-210
	scaffold00054_2934	bdo-mir-4	scaffold00017_BDOR_002877-RB:UTR3	scaffold00017	BDOR_002877-RB	FBgn0041712	yellow-d	dme-miR-976
	scaffold00054_2934	bdo-mir-4	scaffold00001_BDOR_000270-RA:UTR2	scaffold00001	BDOR_000270-RA	FBgn0042119	Cpr65Au	#N/A
	scaffold00054_2934	bdo-mir-4	scaffold00195_BDOR_010804-RA:UTR4	scaffold00195	BDOR_010804-RA	FBgn0051635	CG31635	dme-miR-286
	scaffold00054_2934	bdo-mir-4	scaffold00007_BDOR_001624-RA:UTR2	scaffold00007	BDOR_001624-RA	FBgn0051660	pog	#N/A
	scaffold00054_2934	bdo-mir-4	scaffold00174_BDOR_010654-RA:UTR2	scaffold00174	BDOR_010654-RA	FBgn0052022	CG32022	dme-miR-315
	scaffold00054_2934	bdo-mir-4	scaffold00140_BDOR_010208-RA:UTR3	scaffold00140	BDOR_010208-RA	FBgn0052638	CG32638	dme-miR-92a
	scaffold00054_2934	bdo-mir-4	scaffold00002_BDOR_000657-RA:UTR2	scaffold00002	BDOR_000657-RA	FBgn0053116	CG33116	dme-miR-281-2*
	scaffold00054_2934	bdo-mir-4	scaffold00061_BDOR_006051-RA:UTR2	scaffold00061	BDOR_006051-RA	FBgn0259247	laccase2	#N/A
	scaffold00054_2934	bdo-mir-4	scaffold00014_BDOR_002306-RA:UTR2	scaffold00014	BDOR_002306-RA	FBgn0259832	CG34229	#N/A
	scaffold00054_2934	bdo-mir-4	scaffold00176_BDOR_010390-RA:UTR2	scaffold00176	BDOR_010390-RA	FBgn0261545	CG42663	#N/A
	scaffold00054_2934	bdo-mir-4	scaffold00142_BDOR_009410-RA:UTR1	scaffold00142	BDOR_009410-RA	FBgn0261954	east	dme-miR-274
	scaffold00054_2934	bdo-mir-4	scaffold00077_BDOR_007271-RB:UTR3	scaffold00077	BDOR_007271-RB	FBgn0263352	Unr	dme-miR-968
	scaffold00054_2934	bdo-mir-4	scaffold00001_BDOR_000126-RC:UTR2	scaffold00001	BDOR_000126-RC	#N/A	#N/A	#N/A
	scaffold00054_2934	bdo-mir-4	scaffold00021_BDOR_003644-RA:UTR3	scaffold00021	BDOR_003644-RA	#N/A	#N/A	#N/A
	scaffold00054_2934	bdo-mir-4	scaffold00062_BDOR_007049-RB:UTR4	scaffold00062	BDOR_007049-RB	#N/A	#N/A	#N/A
	scaffold00054_2934	bdo-mir-4	scaffold00005_BDOR_001245-RA:UTR5	scaffold00005	BDOR_001245-RA	#N/A	#N/A	#N/A
	scaffold00054_2934	bdo-mir-4	scaffold00502_BDOR_013097-RA:UTR2	scaffold00502	BDOR_013097-RA	#N/A	#N/A	#N/A
	scaffold00054_2934	bdo-mir-4	scaffold00034_BDOR_005612-RA:UTR1	scaffold00034	BDOR_005612-RA	#N/A	#N/A	#N/A
	scaffold00054_2934	bdo-mir-4	scaffold00194_BDOR_010878-RA:UTR4	scaffold00194	BDOR_010878-RA	#N/A	#N/A	#N/A
	scaffold00054_2934	bdo-mir-4	scaffold00068_BDOR_006751-RA:UTR2	scaffold00068	BDOR_006751-RA	#N/A	#N/A	#N/A
	scaffold00054_2934	bdo-mir-4	scaffold00001_BDOR_000126-RA:UTR2	scaffold00001	BDOR_000126-RA	#N/A	#N/A	#N/A
	scaffold00054_2934	bdo-mir-4	scaffold00111_BDOR_009015-RA:UTR2	scaffold00111	BDOR_009015-RA	#N/A	#N/A	#N/A
	scaffold00054_2934	bdo-mir-4	scaffold00018_BDOR_003102-RA:UTR2	scaffold00018	BDOR_003102-RA	#N/A	#N/A	#N/A
	scaffold00054_2934	bdo-mir-4	scaffold00001_BDOR_000251-RA:UTR3	scaffold00001	BDOR_000251-RA	#N/A	#N/A	#N/A
	scaffold00054_2934	bdo-mir-4	scaffold00007_BDOR_001552-RA:UTR2	scaffold00007	BDOR_001552-RA	#N/A	#N/A	#N/A
	scaffold00054_2934	bdo-mir-4	scaffold00056_BDOR_006293-RA:UTR4	scaffold00056	BDOR_006293-RA	#N/A	#N/A	#N/A
	scaffold00054_2934	bdo-mir-4	scaffold00003_BDOR_000884-RA:UTR3	scaffold00003	BDOR_000884-RA	#N/A	#N/A	#N/A
	scaffold00054_2934	bdo-mir-4	scaffold00116_BDOR_008552-RA:UTR3	scaffold00116	BDOR_008552-RA	#N/A	#N/A	#N/A
	scaffold00054_2934	bdo-mir-4	scaffold00120_BDOR_009241-RA:UTR2	scaffold00120	BDOR_009241-RA	#N/A	#N/A	#N/A
	scaffold00054_2934	bdo-mir-4	scaffold00054_BDOR_005719-RA:UTR3	scaffold00054	BDOR_005719-RA	#N/A	#N/A	#N/A
	scaffold00054_2934	bdo-mir-4	scaffold00001_BDOR_000249-RC:UTR3	scaffold00001	BDOR_000249-RC	#N/A	#N/A	#N/A
	scaffold00054_2934	bdo-mir-4	scaffold00021_BDOR_003714-RA:UTR3	scaffold00021	BDOR_003714-RA	#N/A	#N/A	#N/A
	scaffold00054_2934	bdo-mir-4	scaffold00023_BDOR_003553-RA:UTR5	scaffold00023	BDOR_003553-RA	#N/A	#N/A	#N/A
	scaffold00054_2934	bdo-mir-4	scaffold00064_BDOR_007147-RA:UTR3	scaffold00064	BDOR_007147-RA	#N/A	#N/A	#N/A
	scaffold00054_2934	bdo-mir-4	scaffold00325_BDOR_012341-RA:UTR4	scaffold00325	BDOR_012341-RA	#N/A	#N/A	#N/A
	scaffold00054_2934	bdo-mir-4	scaffold00084_BDOR_007342-RA:UTR1	scaffold00084	BDOR_007342-RA	#N/A	#N/A	#N/A
	scaffold00054_2934	bdo-mir-4	scaffold00004_BDOR_000429-RB:UTR3	scaffold00004	BDOR_000429-RB	#N/A	#N/A	#N/A
	scaffold00054_2934	bdo-mir-4	scaffold00183_BDOR_010627-RA:UTR2	scaffold00183	BDOR_010627-RA	#N/A	#N/A	#N/A
	scaffold00054_2934	bdo-mir-4	scaffold00001_BDOR_000018-RA:UTR2	scaffold00001	BDOR_000018-RA	#N/A	#N/A	#N/A
	scaffold00054_2934	bdo-mir-4	scaffold00085_BDOR_007949-RA:UTR2	scaffold00085	BDOR_007949-RA	#N/A	#N/A	#N/A
	scaffold00054_2934	bdo-mir-4	scaffold00219_BDOR_011356-RA:UTR2	scaffold00219	BDOR_011356-RA	#N/A	#N/A	#N/A
	scaffold00054_2934	bdo-mir-4	scaffold00017_BDOR_002802-RA:UTR1	scaffold00017	BDOR_002802-RA	#N/A	#N/A	#N/A
	scaffold00054_2934	bdo-mir-4	scaffold00034_BDOR_005575-RA:UTR3	scaffold00034	BDOR_005575-RA	#N/A	#N/A	#N/A
	scaffold00054_2934	bdo-mir-4	scaffold00002_BDOR_000640-RA:UTR3	scaffold00002	BDOR_000640-RA	#N/A	#N/A	#N/A
	scaffold00054_2934	bdo-mir-4	scaffold00001_BDOR_000126-RB:UTR2	scaffold00001	BDOR_000126-RB	#N/A	#N/A	#N/A
	scaffold00041_2519	bdo-mir-995-3p	scaffold00019_BDOR_002762-RA:UTR6	scaffold00019	BDOR_002762-RA	FBgn0002069	Aats-asp	dme-miR-955
	scaffold00041_2519	bdo-mir-995-3p	scaffold00012_BDOR_002917-RA:UTR3	scaffold00012	BDOR_002917-RA	FBgn0003079	phl	dme-miR-275
	scaffold00041_2519	bdo-mir-995-3p	scaffold00022_BDOR_004053-RA:UTR2	scaffold00022	BDOR_004053-RA	FBgn0003502	Btk29A	dme-miR-315
	scaffold00041_2519	bdo-mir-995-3p	scaffold00121_BDOR_008684-RA:UTR2	scaffold00121	BDOR_008684-RA	FBgn0004650	fs(1)N	dme-miR-1004
	scaffold00041_2519	bdo-mir-995-3p	scaffold00133_BDOR_009682-RA:UTR6	scaffold00133	BDOR_009682-RA	FBgn0014001	#N/A	#N/A
	scaffold00041_2519	bdo-mir-995-3p	scaffold00003_BDOR_001039-RA:UTR3	scaffold00003	BDOR_001039-RA	FBgn0022768	Pp2C1	dme-miR-968
	scaffold00041_2519	bdo-mir-995-3p	scaffold00056_BDOR_006358-RB:UTR2	scaffold00056	BDOR_006358-RB	FBgn0023023	CRMP	dme-miR-968
	scaffold00041_2519	bdo-mir-995-3p	scaffold00049_BDOR_005939-RA:UTR2	scaffold00049	BDOR_005939-RA	FBgn0024491	Bin1	dme-miR-964
	scaffold00041_2519	bdo-mir-995-3p	scaffold00049_BDOR_005939-RA:UTR2	scaffold00049	BDOR_005939-RA	FBgn0024491	Bin1	dme-miR-964
	scaffold00041_2519	bdo-mir-995-3p	scaffold00007_BDOR_001619-RA:UTR2	scaffold00007	BDOR_001619-RA	FBgn0028965	A16	dme-miR-375
	scaffold00041_2519	bdo-mir-995-3p	scaffold00040_BDOR_004959-RC:UTR3	scaffold00040	BDOR_004959-RC	FBgn0029092	ced-6	dme-miR-1003
	scaffold00041_2519	bdo-mir-995-3p	scaffold00003_BDOR_000885-RA:UTR2	scaffold00003	BDOR_000885-RA	FBgn0030001	cyr	#N/A
	scaffold00041_2519	bdo-mir-995-3p	scaffold00208_BDOR_011618-RA:UTR2	scaffold00208	BDOR_011618-RA	FBgn0030100	CG12106	dme-miR-999
	scaffold00041_2519	bdo-mir-995-3p	scaffold00014_BDOR_002335-RA:UTR3	scaffold00014	BDOR_002335-RA	FBgn0031491	alpha4GT1	dme-miR-4
	scaffold00041_2519	bdo-mir-995-3p	scaffold00097_BDOR_008628-RA:UTR2	scaffold00097	BDOR_008628-RA	FBgn0031681	pgant5	dme-miR-4
	scaffold00041_2519	bdo-mir-995-3p	scaffold00093_BDOR_008320-RA:UTR3	scaffold00093	BDOR_008320-RA	FBgn0033166	Eaf	dme-miR-283
	scaffold00041_2519	bdo-mir-995-3p	scaffold00092_BDOR_007996-RA:UTR3	scaffold00092	BDOR_007996-RA	FBgn0034708	Vps35	dme-miR-315
	scaffold00041_2519	bdo-mir-995-3p	scaffold00096_BDOR_008296-RA:UTR2	scaffold00096	BDOR_008296-RA	FBgn0035251	CG7967	dme-miR-5
	scaffold00041_2519	bdo-mir-995-3p	scaffold00096_BDOR_008270-RA:UTR3	scaffold00096	BDOR_008270-RA	FBgn0035252	CG7970	dme-miR-962
	scaffold00041_2519	bdo-mir-995-3p	scaffold00087_BDOR_008097-RA:UTR2	scaffold00087	BDOR_008097-RA	FBgn0035632	Ppat-Dpck	#N/A
	scaffold00041_2519	bdo-mir-995-3p	scaffold00021_BDOR_003697-RA:UTR3	scaffold00021	BDOR_003697-RA	FBgn0036505	CG7945	dme-miR-315
	scaffold00041_2519	bdo-mir-995-3p	scaffold00001_BDOR_000053-RA:UTR3	scaffold00001	BDOR_000053-RA	FBgn0038063	Octbeta2R	#N/A
	scaffold00041_2519	bdo-mir-995-3p	scaffold00004_BDOR_000462-RA:UTR2	scaffold00004	BDOR_000462-RA	FBgn0039084	CG10175	dme-miR-274
	scaffold00041_2519	bdo-mir-995-3p	scaffold00143_BDOR_009448-RA:UTR7	scaffold00143	BDOR_009448-RA	FBgn0039727	CG15523	dme-miR-308
	scaffold00041_2519	bdo-mir-995-3p	scaffold00115_BDOR_009306-RA:UTR2	scaffold00115	BDOR_009306-RA	FBgn0040064	yip2	dme-miR-277
	scaffold00041_2519	bdo-mir-995-3p	scaffold00001_BDOR_000227-RA:UTR5	scaffold00001	BDOR_000227-RA	FBgn0260660	Mp	dme-miR-960
	scaffold00041_2519	bdo-mir-995-3p	scaffold00069_BDOR_006888-RA:UTR9	scaffold00069	BDOR_006888-RA	FBgn0261630	CG42713	#N/A
	scaffold00041_2519	bdo-mir-995-3p	scaffold00048_BDOR_004588-RA:UTR8	scaffold00048	BDOR_004588-RA	FBgn0262870	axo	#N/A
	scaffold00041_2519	bdo-mir-995-3p	scaffold00041_BDOR_005200-RA:UTR4	scaffold00041	BDOR_005200-RA	FBgn0266410	CG45050	#N/A
	scaffold00041_2519	bdo-mir-995-3p	scaffold00033_BDOR_005065-RA:UTR2	scaffold00033	BDOR_005065-RA	#N/A	#N/A	#N/A
	scaffold00041_2519	bdo-mir-995-3p	scaffold00005_BDOR_001253-RI:UTR3	scaffold00005	BDOR_001253-RI	#N/A	#N/A	#N/A
	scaffold00041_2519	bdo-mir-995-3p	scaffold00101_BDOR_008396-RA:UTR4	scaffold00101	BDOR_008396-RA	#N/A	#N/A	#N/A
	scaffold00041_2519	bdo-mir-995-3p	scaffold00106_BDOR_008847-RA:UTR3	scaffold00106	BDOR_008847-RA	#N/A	#N/A	#N/A
	scaffold00041_2519	bdo-mir-995-3p	scaffold00101_BDOR_008384-RA:UTR3	scaffold00101	BDOR_008384-RA	#N/A	#N/A	#N/A
	scaffold00041_2519	bdo-mir-995-3p	scaffold00249_BDOR_011851-RA:UTR3	scaffold00249	BDOR_011851-RA	#N/A	#N/A	#N/A
	scaffold00041_2519	bdo-mir-995-3p	scaffold00003_BDOR_000891-RA:UTR2	scaffold00003	BDOR_000891-RA	#N/A	#N/A	#N/A
	scaffold00041_2519	bdo-mir-995-3p	scaffold00130_BDOR_008756-RA:UTR1	scaffold00130	BDOR_008756-RA	#N/A	#N/A	#N/A
	scaffold00041_2519	bdo-mir-995-3p	scaffold00069_BDOR_006902-RB:UTR4	scaffold00069	BDOR_006902-RB	#N/A	#N/A	#N/A
	scaffold00041_2519	bdo-mir-995-3p	scaffold00044_BDOR_006533-RA:UTR2	scaffold00044	BDOR_006533-RA	#N/A	#N/A	#N/A
	scaffold00041_2519	bdo-mir-995-3p	scaffold00009_BDOR_001942-RA:UTR2	scaffold00009	BDOR_001942-RA	#N/A	#N/A	#N/A
	scaffold00041_2519	bdo-mir-995-3p	scaffold00074_BDOR_007626-RA:UTR5	scaffold00074	BDOR_007626-RA	#N/A	#N/A	#N/A
	scaffold00041_2519	bdo-mir-995-3p	scaffold00005_BDOR_001141-RA:UTR3	scaffold00005	BDOR_001141-RA	#N/A	#N/A	#N/A
	scaffold00041_2519	bdo-mir-995-3p	scaffold00147_BDOR_010495-RB:UTR2	scaffold00147	BDOR_010495-RB	#N/A	#N/A	#N/A
	scaffold00041_2519	bdo-mir-995-3p	scaffold00322_BDOR_012561-RA:UTR8	scaffold00322	BDOR_012561-RA	#N/A	#N/A	#N/A
	scaffold00041_2519	bdo-mir-995-3p	scaffold00005_BDOR_001253-RE:UTR3	scaffold00005	BDOR_001253-RE	#N/A	#N/A	#N/A
	scaffold00041_2519	bdo-mir-995-3p	scaffold00116_BDOR_008563-RA:UTR3	scaffold00116	BDOR_008563-RA	#N/A	#N/A	#N/A
	scaffold00041_2519	bdo-mir-995-3p	scaffold00062_BDOR_007040-RA:UTR16	scaffold00062	BDOR_007040-RA	#N/A	#N/A	#N/A
	scaffold00041_2519	bdo-mir-995-3p	scaffold00001_BDOR_000207-RA:UTR2	scaffold00001	BDOR_000207-RA	#N/A	#N/A	#N/A
	scaffold00041_2519	bdo-mir-995-3p	scaffold00075_BDOR_006678-RA:UTR3	scaffold00075	BDOR_006678-RA	#N/A	#N/A	#N/A
	scaffold00054_2936	#N/A	scaffold00087_BDOR_008107-RA:UTR2	scaffold00087	BDOR_008107-RA	FBgn0001253	ImpE1	dme-miR-283
	scaffold00054_2936	#N/A	scaffold00143_BDOR_009447-RA:UTR2	scaffold00143	BDOR_009447-RA	FBgn0004842	RYa-R	#N/A
	scaffold00054_2936	#N/A	scaffold00020_BDOR_003443-RA:UTR5	scaffold00020	BDOR_003443-RA	FBgn0026666	l(1)G0136	dme-miR-317
	scaffold00054_2936	#N/A	scaffold00148_BDOR_010269-RA:UTR2	scaffold00148	BDOR_010269-RA	FBgn0031266	CG2807	#N/A
	scaffold00054_2936	#N/A	scaffold00010_BDOR_001869-RA:UTR3	scaffold00010	BDOR_001869-RA	FBgn0032685	CG10211	dme-miR-958
	scaffold00054_2936	#N/A	scaffold00129_BDOR_010078-RA:UTR2	scaffold00129	BDOR_010078-RA	FBgn0040237	bor	dme-miR-1004
	scaffold00054_2936	#N/A	scaffold00472_BDOR_012907-RB:UTR3	scaffold00472	BDOR_012907-RB	FBgn0262599	CG43129	#N/A
	scaffold00054_2936	#N/A	scaffold00063_BDOR_006387-RC:UTR2	scaffold00063	BDOR_006387-RC	#N/A	#N/A	#N/A
	scaffold00054_2936	#N/A	scaffold00078_BDOR_007306-RA:UTR3	scaffold00078	BDOR_007306-RA	#N/A	#N/A	#N/A
	scaffold00054_2936	#N/A	scaffold00281_BDOR_012061-RA:UTR2	scaffold00281	BDOR_012061-RA	#N/A	#N/A	#N/A
	scaffold00073_3822	#N/A	scaffold00112_BDOR_009212-RA:UTR3	scaffold00112	BDOR_009212-RA	FBgn0000057	adp	dme-miR-1014
	scaffold00073_3822	#N/A	scaffold00507_BDOR_013208-RA:UTR2	scaffold00507	BDOR_013208-RA	FBgn0002567	ltd	dme-miR-965
	scaffold00073_3822	#N/A	scaffold00057_BDOR_006487-RA:UTR2	scaffold00057	BDOR_006487-RA	FBgn0003515	st	dme-miR-315
	scaffold00073_3822	#N/A	scaffold00016_BDOR_002214-RA:UTR3	scaffold00016	BDOR_002214-RA	FBgn0003891	tud	dme-miR-137
	scaffold00073_3822	#N/A	scaffold00022_BDOR_004047-RA:UTR3	scaffold00022	BDOR_004047-RA	FBgn0004583	ex	dme-miR-277
	scaffold00073_3822	#N/A	scaffold00243_BDOR_011641-RA:UTR2	scaffold00243	BDOR_011641-RA	FBgn0005322	nmd	#N/A
[truncated: 4,508 more rows]
