# Supplementary material for: MicroRNAs in the oriental fruit fly, Bactrocera dorsalis: extending Drosophilid miRNA conservation to the Tephritidae
Source: BMC Genomics. 2015 Oct 5;16:740. doi: 10.1186/s12864-015-1835-3 (PMC4593211; doi:10.1186/s12864-015-1835-3)
Supplement: Additional file 4: Table S4. — Differential expression in miRNAs between life stages. Fold changes and p-values of the 10 pairwise comparisons between samples. (XLSX 22 kb) [file 12864_2015_1835_MOESM4_ESM.xlsx]

## Sheet: Sheet1
	Supplementary table 3. Diferential expression in miRNAs between life stages.
		log 2 fold-change											FDR- corrected p-values
miRNA_ID	predicted mirna	L/E	BP/E	WP/E	OV/E	BP/L	WP/L	OV/L	WP/BP	O/BP	O/WP		L/E	BP/E	WP/E	OV/E	BP/L	WP/L	OV/L	WP/BP	O/BP	O/WP
scaffold00941_16513	mir-927	6.36494	0	3.22188	0	-6.46213	-3.14948	-5.94686	3.32612	0	-2.76686		0.742533	5.74594e-12	2.63773e-11	3.27597e-06	4.55986e-10	3.47849e-09	0.000333664	1	0.00661646	0.0301082
scaffold00003_223	mir-971	5.52488	1.77074	2.35054	0	-3.88248	-3.17598	-5.1115	0.684794	-1.51122	-1.94665		0.065201	0.000363513	0.000444948	0.0082578	0.438196	0.377333	0.859044	1	1	0.975441
scaffold00001_54	mir-284	5.08581	6.72117	7.10112	5.90165	1.59683	2.0115	0.924172	0.415654	-0.669682	-1.084		0.0269039	1	1	1	0.0038957	0.159064	0.0584693	1	1	1
scaffold00278_8089	mir-981	5.03996	1.75128	3.1779	0	-3.41629	-1.86924	-4.63009	1.54132	-1.49216	-2.72342		1	3.25485e-05	0.00355784	0.0444426	5.73007e-05	0.00640411	0.0444747	1	0.634388	1
scaffold00017_1227	mir-929	4.95752	0	0	0	-5.05268	-4.9119	-4.54982	0	0	2.56274e-15		1	6.64745e-11	1.56925e-09	3.27597e-06	1.43934e-10	2.11241e-08	9.39389e-06	1	0.198382	0.840795
scaffold03687_25242	mir-275	4.79506	8.16883	8.26258	6.34738	3.35793	3.46586	1.5979	0.108543	-1.7578	-1.86591		0.865728	0.00460888	0.0301389	0.00985647	0.000373056	0.00426387	0.00142466	1	0.996126	0.973533
scaffold00025_1672	mir-137	4.12344	-1.33231	-0.56373	-0.161827	-5.45819	-4.67728	-4.22825	0.757367	1.09108	0.365621		0.204285	0.00526675	0.0155672	0.11662	0.73499	0.916908	1	1	0.782588	1
scaffold03687_25239	mir-305	3.39193	7.47333	7.28158	5.39726	4.0806	3.88955	2.00762	-0.190966	-2.07267	-1.88166		0.85386	0.0105566	0.00118659	0.0415128	0.232347	0.0462731	0.350944	1	1	0.99103
scaffold00447_10662	mir-87	3.32719	-1.01732	-2.001	-4.86477	-4.34536	-5.32211	-8.11901	-0.993408	-3.98005	-2.77057		0.125148	1	1	1	0.0331198	0.159064	0.157398	1	1	1
scaffold01330_19036	mir-1	3.13683	3.5449	3.3354	2.37587	0.407888	0.198554	-0.760436	-0.209333	-1.16834	-0.958964		0.470918	1	1	0.325271	0.15046	0.28052	0.0279025	1	0.396668	0.548687
scaffold00093_4364	mir-8	3.07674	5.51605	5.36467	3.4507	2.43899	2.28789	0.374877	-0.151069	-2.06401	-1.91288		0.771662	0.0938557	0.209174	1	0.00878469	0.0546665	0.677036	1	0.11467	0.260058
scaffold00073_3824	mir-12	2.19932	2.99354	3.43138	3.22952	0.793631	1.23197	1.03184	0.438438	0.238515	-0.19983		0.00636359	1	1	1	8.06195e-05	0.0166868	0.06155	1	0.993062	1
scaffold00044_2619	mir-263b	2.029	-1.39765	-3.12077	-2.79615	-3.42676	-5.09293	-4.72827	-1.82932	-1.5799	2.56274e-15		1	0.459887	0.813854	0.561639	0.864308	1	0.287809	1	0.0428658	0.157769
scaffold00015_1083	mir-276	1.89483	2.67215	2.55647	1.96573	0.77729	0.661635	0.070985	-0.115651	-0.706293	-0.590636		0.85386	0.261943	0.602263	1	0.0462519	0.18997	0.95703	1	0.214407	0.548687
scaffold00010_876	dya-let-7	1.86875	9.69248	8.99559	7.85941	7.70592	7.10185	6.22473	-0.566017	-1.33091	-0.764645		0.831597	0.261943	0.600924	1	0.0399887	0.164593	1	1	0.129325	0.391601
scaffold00020_1412	mir-1000	1.67664	-0.560852	-0.712466	-3.27803	-2.23776	-2.38866	-4.94653	-0.152125	-2.72961	-2.55371		0.295598	1	1	1	0.0492138	0.0871722	0.11885	1	1	1
scaffold00177_6785	mir-993	1.39963	-1.24257	-2.70203	-2.36848	-2.64217	-4.0984	-3.76232	-1.46519	-1.13679	0.310425		0.601015	3.47228e-06	0.000501696	1	0.000186173	0.00783595	1	1	0.000393607	0.0298608
scaffold00245_7558	mir-307	1.38236	3.0107	2.65754	0.340587	1.62822	1.27515	-1.0414	-0.35303	-2.66963	-2.31632		0.351011	2.20397e-06	0.000388798	0.747441	0.000331663	0.012048	0.977809	1	0.00057675	0.0301082
scaffold00001_102	mir-282	0.987762	7.84355	7.75505	5.03042	6.85508	6.76699	4.04392	-0.0874874	-2.80874	-2.72117		0.20864	3.25485e-05	0.0024033	0.554477	0.0069243	0.0824868	0.728091	1	0.0031271	0.052644
scaffold00016_1178	mir-988	0.920002	2.43443	3.24421	2.49173	1.50903	2.32174	1.58173	0.81784	0.0892551	-0.724157		0.661063	4.11526e-08	4.44648e-05	0.487447	3.17746e-06	0.000825262	1	1	7.30049e-05	0.0152968
scaffold00022_1511	mir-3983	0.776353	-1.54927	-1.57391	0.0310025	-2.32559	-2.35015	-0.745188	-0.0248352	1.57967	1.60392		0.20864	3.25485e-05	0.0024033	0.554477	0.0069243	0.0824868	0.728091	1	0.0031271	0.052644
scaffold00027_1822	mir-79-1	0.279352	0.780638	0.60359	-0.9212	0.501268	0.324231	-1.20047	-0.177025	-1.70182	-1.52458		1	0.136984	1	1	0.273095	1	0.677036	1	0.0290378	1
scaffold00010_874	mir-100	0	7.04712	6.04415	5.72525	7.00236	5.9855	5.66208	-0.873653	-0.824103	0.0465938		1	1	1	0.0800646	0.840799	1	0.282364	1	0.0394143	0.198042
scaffold00147_6178	mir-318	0	1.65937	0	10.0638	1.62778	0	9.99951	-1.64895	8.78456	9.91521		0.340406	0.00914278	0.0796457	1	0.354375	0.815852	0.397645	1	0.0428658	0.242267
scaffold00063_3340	mir-iab-4	-0.109512	1.45955	-1.35318	-3.36996	1.56819	-1.2368	-3.20706	-2.82588	-4.92626	-1.95456		0.110045	0.00150733	0.00107448	0.00363214	0.72032	0.449989	0.511869	1	1	1
scaffold00027_1823	mir-306-5p	-0.660107	1.04878	0.8103	-0.187414	1.70894	1.47033	0.47229	-0.238405	-1.23594	-0.99727		0.065201	2.52822e-05	9.71928e-05	0.0182262	0.0719627	0.161278	1	1	0.14633	0.276037
scaffold00063_3369	mir-iab-4	-0.723231	0.0568514	-0.446488	-2.69267	0.780128	0.276736	-1.96932	-0.50337	-2.75016	-2.2455		1	1	1	0.00154283	1	1	0.00142539	1	0.00074153	0.0301082
scaffold00027_1825	mir-9c	-0.733578	1.13796	0.886107	-0.410613	1.8716	1.6196	0.322538	-0.251767	-1.54833	-1.29618		1	1	1	0.00154283	1	0.731924	0.000797376	1	0.00074153	0.0301082
scaffold00054_2942	mir-286	-1.64627	-13.1727	-13.0416	-2.00306	-11.4813	-11.3357	-0.356882	0	10.7914	10.5178		0.501734	0.535855	0.158021	0.247894	0.0397526	0.0213322	0.0261715	1	0.782588	1
scaffold00054_2932	mir-5	-1.67482	-10.4896	-10.3586	-0.984441	-8.76955	-8.62433	0.689613	0	9.12719	8.85396		0.329344	0.000582648	0.0061565	1	0.104169	0.375508	0.485428	1	0.00569534	0.0515189
scaffold00054_2934	mir-4	-2.12132	-8.70434	-10.2743	-1.34041	-6.56952	-8.09361	0.77967	-1.69049	7.24327	8.41383		0.165849	1	0.813854	1	0.0345232	0.731924	0.186066	1	1	1
scaffold00147_6179	mir-994	-2.64352	-0.793999	0.990765	8.87147	1.93833	3.58985	11.1544	1.79192	9.63868	7.8981		0.0025199	0.808394	0.651213	0.187503	6.31582e-05	0.000913502	3.47371e-05	1	0.311894	1
scaffold00072_3677	mir-193	-3.1239	-7.5639	-7.43354	-0.380823	-4.39108	-4.25249	2.72228	0	6.80705	6.53588		0.000404107	1	0.783061	1	2.05685e-05	0.0235128	0.00835636	1	1	1
scaffold00010_878	mir-125	-3.24295	4.36134	3.82084	4.9622	7.68794	7.01568	7.82501	-0.527825	0.656944	1.18239		0.172138	0.0244008	0.0530167	0.325271	1	1	0.995264	1	0.733061	0.995314
scaffold00054_2940	mir-5	-3.7833	-11.8699	-11.7389	-2.26989	-8.0412	-7.89621	1.51166	0	9.22184	8.94858		0.00217356	5.74594e-12	4.09672e-11	7.13424e-07	5.60716e-05	0.000711128	0.0991863	1	0.046248	0.150847
scaffold00054_2950	mir-5	-3.7833	-11.8699	-11.7389	-2.2699	-8.04119	-7.8962	1.51165	0	9.22182	8.94856		0.00139318	1.11976e-10	3.52559e-10	3.27597e-06	0.00146065	0.00329336	0.287809	1	0.14633	0.209972
scaffold00264_7791	novel	3.84786	4.34674	4.6329	2.17274	0.498155	0.784971	-1.67287	0.286841	-2.1712	-2.45763		0.00139318	3.25485e-05	4.44648e-05	0.107947	0.952336	0.850619	0.283839	1	0.0622365	0.068901
scaffold00073_3822	novel	2.37932	3.2934	3.69612	4.16009	0.9112	1.31637	1.78877	0.405625	0.879264	0.473688		0.514084	2.42156e-07	9.71928e-05	0.582804	2.05685e-05	0.00200773	1	1	0.000152214	0.0197998
scaffold00003_210	novel	0.457016	1.76665	2.17775	0.593327	1.30953	1.72066	0.136528	0.411284	-1.17267	-1.5836		1	0.0881286	0.0462008	1	0.283844	0.18997	1	1	0.393733	0.260058
scaffold00003_276	novel	-0.262576	2.51484	1.92007	0.438614	2.77724	2.18184	0.699256	-0.593411	-2.07103	-1.4754		0.236909	6.40509e-07	0.000162825	0.527081	0.000219498	0.00913048	0.870249	1	0.000372185	0.0298608
scaffold01114_17715	novel	-1.2579	-7.31914	-7.18893	-0.180363	-6.01551	-5.87234	1.07285	0	6.76338	6.49224		0.259553	8.88557e-05	0.00427941	0.334934	0.0107389	0.107401	1	1	0.0129038	0.125431
scaffold00155_6328	novel	-1.82837	-11.9891	-11.858	-1.6762	-10.1156	-9.97015	0.151876	0	9.93476	9.66131		0.329344	0.000166609	0.00645741	1	0.0107389	0.107401	0.447957	1	0.00240772	0.0498328
scaffold00152_6230	novel	-2.4354	3.09408	0.719384	0.179576	5.53396	3.15209	2.59014	-2.37412	-2.91085	-0.537227		0.065201	0.000260845	0.000157349	1.58113e-05	0.478067	0.318066	0.105665	1	0.504025	1
scaffold00054_2938	novel	-3.01766	-12.3296	-12.1985	-2.01033	-9.26669	-9.12137	1.00663	0	9.94108	9.66763		0.409581	0.0245837	1	1	0.000604055	0.124683	0.323341	1	0.0906601	1
scaffold01468_19863	novel	-3.06614	-8.79876	-8.66797	1.19241	-5.68592	-5.54326	4.24967	0	9.6142	9.34082		1	0.00611312	0.0812036	1	0.00421473	0.0824868	0.859044	1	0.0733335	0.426784
scaffold00054_2936	novel	-3.20182	-11.1601	-11.029	-0.833592	-7.91281	-7.76787	2.36632	0	9.94845	9.675		0.771662	0.000553801	0.0130373	1	0.0130047	0.111952	0.854235	1	0.00645934	0.0757855
scaffold00054_2946	novel	-3.56697	-11.3658	-11.2348	-3.00633	-7.75333	-7.60847	0.558649	0	7.98104	7.70844		0.259553	0.000637796	0.0146452	1	0.082569	0.318066	0.06155	1	0.00074153	0.0301082
