# Supplementary material for: MicroRNAs in the oriental fruit fly, Bactrocera dorsalis: extending Drosophilid miRNA conservation to the Tephritidae
Source: BMC Genomics. 2015 Oct 5;16:740. doi: 10.1186/s12864-015-1835-3 (PMC4593211; doi:10.1186/s12864-015-1835-3)
Supplement: Additional file 5: Table S5. — Spearman's coefficients (ρ) and p-values for the correlation between expression values of D. melanogaster and B. dorsalis orthologous miRNAs across life stages. (XLSX 17 kb) [file 12864_2015_1835_MOESM5_ESM.xlsx]

## Sheet: Bdor_Dmel_Spearman_coefficients
Supplementary table 4. Spearman's coefficients (ρ) and p-values for the correlation between expression values of D. malanogaster and B. dorsalis orthologous miRNAs across life stages.
Rho (ρ)
	Dmel.0.to.1.hours.embryo	Dmel.2.to.6.hours.embryo	Dmel.6.to.10.hours.embryo	Dmel.12.to.24.hours.embryo	Dmel.1st.instar.larva	Dmel.pupa	Dmel.1st.instar.larva.2	Dmel.3rd.instar.larva	Dmel.1.to.4.days.pupa	Dmel.0.to.2.days.old.pupa	Dmel.ovary.somatic.sheet.cells	Bdor.embryo	Bdor.larva	Bdor.female.pupa	Bdor.male.pupa	Bdor.pupa.mean	Bdor.ovary
Dmel.0.to.1.days.embryo	1	0.950548	0.859651	0.652412	0.560561	0.499247	0.464181	0.488385	0.461774	0.486408	0.594283	0.732202	0.585561	0.471836	0.455914	0.454394	0.656471
Dmel.2.to.6.days.embryo	0.950548	1	0.888637	0.665409	0.520553	0.451146	0.480511	0.451119	0.422337	0.43215	0.520364	0.71701	0.545446	0.380007	0.365156	0.362813	0.619016
Dmel.6.to.10.days.embryo	0.859651	0.888637	1	0.881031	0.675475	0.611125	0.656685	0.589988	0.554377	0.578822	0.441471	0.776764	0.694403	0.482238	0.471645	0.469951	0.63428
Dmel.12.to.24.days.embryo	0.652412	0.665409	0.881031	1	0.748481	0.696552	0.80076	0.662811	0.621847	0.644135	0.306777	0.655627	0.734358	0.490475	0.466357	0.47647	0.534693
Dmel.1st.instar.larva	0.560561	0.520553	0.675475	0.748481	1	0.98247	0.750065	0.95359	0.941556	0.949119	0.581831	0.426793	0.627681	0.812343	0.780827	0.795833	0.594502
Dmel.pupa	0.499247	0.451146	0.611125	0.696552	0.98247	1	0.742501	0.968438	0.965592	0.974893	0.591942	0.358837	0.5724	0.80868	0.782543	0.794871	0.544548
Dmel.1st.instar.larva.2	0.464181	0.480511	0.656685	0.80076	0.750065	0.742501	1	0.7664	0.747543	0.758513	0.366536	0.428389	0.612974	0.562274	0.5455	0.553228	0.408267
Dmel.3rd.instar.larva	0.488385	0.451119	0.589988	0.662811	0.95359	0.968438	0.7664	1	0.990648	0.983796	0.555834	0.350739	0.563859	0.797959	0.781495	0.790253	0.517426
Dmel.1.to.4.days.pupa	0.461774	0.422337	0.554377	0.621847	0.941556	0.965592	0.747543	0.990648	1	0.985914	0.57578	0.320844	0.548608	0.808359	0.789156	0.799782	0.501342
Dmel.0.to.2.days.old.pupa	0.486408	0.43215	0.578822	0.644135	0.949119	0.974893	0.758513	0.983796	0.985914	1	0.587492	0.348702	0.567096	0.807323	0.785923	0.796093	0.493673
Dmel.ovary	0.594283	0.520364	0.441471	0.306777	0.581831	0.591942	0.366536	0.555834	0.57578	0.587492	1	0.323782	0.340851	0.62056	0.600025	0.608674	0.501872
Bdor.embryo	0.732202	0.71701	0.776764	0.655627	0.426793	0.358837	0.428389	0.350739	0.320844	0.348702	0.323782	1	0.827031	0.476902	0.481352	0.469611	0.695633
Bdor.larva	0.585561	0.545446	0.694403	0.734358	0.627681	0.5724	0.612974	0.563859	0.548608	0.567096	0.340851	0.827031	1	0.705015	0.688519	0.692268	0.676569
Bdor.female.pupa	0.471836	0.380007	0.482238	0.490475	0.812343	0.80868	0.562274	0.797959	0.808359	0.807323	0.62056	0.476902	0.705015	1	0.987773	0.995477	0.667812
Bdor.male.pupa	0.455914	0.365156	0.471645	0.466357	0.780827	0.782543	0.5455	0.781495	0.789156	0.785923	0.600025	0.481352	0.688519	0.987773	1	0.996397	0.670781
Bdor.pupa.mean	0.454394	0.362813	0.469951	0.47647	0.795833	0.794871	0.553228	0.790253	0.799782	0.796093	0.608674	0.469611	0.692268	0.995477	0.996397	1	0.662405
Bdor.ovary	0.656471	0.619016	0.63428	0.534693	0.594502	0.544548	0.408267	0.517426	0.501342	0.493673	0.501872	0.695633	0.676569	0.667812	0.670781	0.662405	1
p-values
	Dmel.0.to.1.hours.embryo	Dmel.2.to.6.hours.embryo	Dmel.6.to.10.hours.embryo	Dmel.12.to.24.hours.embryo	Dmel.1st.instar.larva	Dmel.pupa	Dmel.1st.instar.larva.2	Dmel.3rd.instar.larva	Dmel.1.to.4.days.pupa	Dmel.0.to.2.days.old.pupa	Dmel.ovary.somatic.sheet.cells	Bdor.embryo	Bdor.larva	Bdor.female.pupa	Bdor.male.pupa	Bdor.pupa.mean	Bdor.ovary
Dmel.0.to.1.days.embryo	NA	0	0	1.66269e-09	6.65006e-07	1.46587e-05	6.6874e-05	2.38797e-05	7.37776e-05	2.60511e-05	9.15265e-08	1.29408e-12	1.56201e-07	4.86876e-05	9.34255e-05	9.92564e-05	1.2165e-09
Dmel.2.to.6.days.embryo	0	NA	0	6.01027e-10	5.35514e-06	0.000112862	3.36681e-05	0.000112981	0.000333827	0.000233235	5.4047e-06	6.09668e-12	1.50966e-06	0.00139184	0.00220004	0.00236034	1.83775e-08
Dmel.6.to.10.days.embryo	0	0	NA	0	2.63837e-10	3.11352e-08	1.19646e-09	1.19323e-07	9.34604e-07	2.33585e-07	0.00016422	6.88338e-15	5.12586e-11	3.12473e-05	4.90812e-05	5.26823e-05	6.35151e-09
Dmel.12.to.24.days.embryo	1.66269e-09	6.01027e-10	0	NA	2.17826e-13	4.22204e-11	2.22045e-16	7.3955e-10	1.51561e-08	3.09949e-09	0.0109428	1.29858e-09	1.02962e-12	2.17676e-05	6.11521e-05	4.003e-05	2.6412e-06
Dmel.1st.instar.larva	6.65006e-07	5.35514e-06	2.63837e-10	2.17826e-13	NA	0	1.81855e-13	0	0	0	1.95396e-07	0.000284046	1.01261e-08	0	3.9968e-15	4.44089e-16	9.02879e-08
Dmel.pupa	1.46587e-05	0.000112862	3.11352e-08	4.22204e-11	0	NA	4.2566e-13	0	0	0	1.05812e-07	0.00265621	3.39923e-07	0	3.33067e-15	6.66134e-16	1.58302e-06
Dmel.1st.instar.larva.2	6.6874e-05	3.36681e-05	1.19646e-09	2.22045e-16	1.81855e-13	4.2566e-13	NA	2.59792e-14	2.42251e-13	6.77236e-14	0.00211031	0.000267943	2.7552e-08	6.04455e-07	1.50538e-06	9.94845e-07	0.000547935
Dmel.3rd.instar.larva	2.38797e-05	0.000112981	1.19323e-07	7.3955e-10	0	0	2.59792e-14	NA	0	0	8.63091e-07	0.00336337	5.53071e-07	4.44089e-16	3.77476e-15	1.11022e-15	6.23469e-06
Dmel.1.to.4.days.pupa	7.37776e-05	0.000333827	9.34604e-07	1.51561e-08	0	0	2.42251e-13	0	NA	0	2.79289e-07	0.00763914	1.27599e-06	0	1.33227e-15	2.22045e-16	1.3316e-05
Dmel.0.to.2.days.old.pupa	2.60511e-05	0.000233235	2.33585e-07	3.09949e-09	0	0	6.77236e-14	0	0	NA	1.38957e-07	0.00356575	4.6065e-07	0	1.9984e-15	4.44089e-16	1.88692e-05
Dmel.ovary	9.15265e-08	5.4047e-06	0.00016422	0.0109428	1.95396e-07	1.05812e-07	0.00211031	8.63091e-07	2.79289e-07	1.38957e-07	NA	0.00707181	0.00445051	1.65482e-08	6.38127e-08	3.65675e-08	1.2995e-05
Bdor.embryo	1.29408e-12	6.09668e-12	6.88338e-15	1.29858e-09	0.000284046	0.00265621	0.000267943	0.00336337	0.00763914	0.00356575	0.00707181	NA	0	3.93003e-05	3.24689e-05	5.34356e-05	4.58802e-11
Bdor.larva	1.56201e-07	1.50966e-06	5.12586e-11	1.02962e-12	1.01261e-08	3.39923e-07	2.7552e-08	5.53071e-07	1.27599e-06	4.6065e-07	0.00445051	0	NA	1.93414e-11	8.64413e-11	6.2049e-11	2.40796e-10
Bdor.female.pupa	4.86876e-05	0.00139184	3.12473e-05	2.17676e-05	0	0	6.04455e-07	4.44089e-16	0	0	1.65482e-08	3.93003e-05	1.93414e-11	NA	0	0	4.95219e-10
Bdor.male.pupa	9.34255e-05	0.00220004	4.90812e-05	6.11521e-05	3.9968e-15	3.33067e-15	1.50538e-06	3.77476e-15	1.33227e-15	1.9984e-15	6.38127e-08	3.24689e-05	8.64413e-11	0	NA	0	3.88868e-10
Bdor.pupa.mean	9.92564e-05	0.00236034	5.26823e-05	4.003e-05	4.44089e-16	6.66134e-16	9.94845e-07	1.11022e-15	2.22045e-16	4.44089e-16	3.65675e-08	5.34356e-05	6.2049e-11	0	0	NA	7.63777e-10
Bdor.ovary	1.2165e-09	1.83775e-08	6.35151e-09	2.6412e-06	9.02879e-08	1.58302e-06	0.000547935	6.23469e-06	1.3316e-05	1.88692e-05	1.2995e-05	4.58802e-11	2.40796e-10	4.95219e-10	3.88868e-10	7.63777e-10	NA
